# Supplementary material for: 1H-NMR and MALDI-TOF MS as metabolomic quality control tests to classify platelet derived medium additives for GMP compliant cell expansion procedures
Source: PLoS One. 2018 Sep 6;13(9):e0203048. doi: 10.1371/journal.pone.0203048 (PMC6126812; doi:10.1371/journal.pone.0203048)
Supplement: S1 File — In this file we reported raw luminescence values collected to estimate ASC growth rate in presence of the different tested medium additives. As additional control, ASC growth rate was estimated also in presence of standard fetal bovine serum. Data analysis was reported beside raw values. (XLSX) [file pone.0203048.s001.xlsx]

## Sheet: day 1
Application: Tecan i-control				Tecan i-control , 1.10.4.0
Device: infinite 200Pro				Serial number: 1303009348				Serial number of connected stacker:
Firmware: V_3.37_07/12_Infinite (Jul 20 2012/13.56.47)				MAI, V_3.37_07/12_Infinite (Jul 20 2012/13.56.47)
Date:	20/03/2018
Time:	10:41:27
System				NB-8012277-13
User				NB-8012277-13\tecan
Plate				BD Falcon 96 Flat Bottom Transparent/Black Polyethylene Terephthalate HTS FluoroBlok [BD96ft_FluoroBlok.pdfx]
Plate-ID (Stacker)
Label: Label1
Mode				Luminescence
Attenuation				NONE
Integration Time				1000	ms
Settle Time				0	ms
Part of Plate				A7-F11; A1-H5
Start Time:	20/03/2018 10:41:33
Day 1	Temperature: 24.6 °C																		DAY 1																1	4	7			1	4	7
	A 5%	FBS 10%	B 5%	C 5%	D 5%	A 5%	FBS 10%	B 5%	C 5%	D 5%			A 5%	FBS 10%	B 5%	C 5%	D 5%			A 5%	FBS 10%	B 5%	C 5%	D 5%		A 5%	B 5%	C 5%	D 5%					A 5%	37303.4	162164	225673	MEAN	5% A	37303.4	162164	225673
<>	1	2	3	4	5	7	8	9	10	11																								B 5%	44942.8	157893	216598		5% B	44942.8	157893	216598
A	56940	59694	56206	58628	56892	48653	50991	46170	46371	44670		ASC1	52901	63789.8	63565	65129	62902.5		ASC1	42774.5	54265.8	55230	57344	56371		42774.5	55230	57344	56371					C 5%	46835.4	141757	151361		5% C	46835.4	141757	151361
B	54083	67538	64615	65524	65170	53166	57214	53441	55591	51161		ASC2	39609.5	46477.8	45864.2	47355.8	44352.5		ASC2	29483	36953.8	37529.2	39570.8	37821		29483	37529.2	39570.8	37821					D 5%	45424.2	160694	163632		5% D	45424.2	160694	163632	0.0140767
C	no	64400	67496	68857	65277	52739	58167	54121	55219	52548		ASC3	49779.2	54161.2	50404.2	51376.5	48612		ASC3	39652.8	44637.2	42069.2	43591.5	42080.5		39652.8	42069.2	43591.5	42080.5
D	47680	63527	65943	67507	64271	44559	50273	47885	48325	46069		Blank	10126.5	9524	8335	7785	6531.5
E	43394	51051	50494	52496	50657	13176	13388	11892	11461	9678									Media	37303.4	45285.6	44942.8	46835.4	45424.2		37303.4	44942.8	46835.4	45424.2	One way anova, p=NS				A 5%	4012.71	17614.2	18737.3	SEM	5% A	4012.71	17614.2	18737.3
F	41841	47384	47849	49732	47039	7077	5660	4778	4109	3385																								B 5%	5307.93	9685.63	19863.3		5% B	5307.93	9685.63	19863.3
G	39939	46627	44247	45555	42027																													C 5%	5380.96	10985.6	4491.85		5% C	5380.96	10985.6	4491.85
H	33264	40849	40867	41640	37687																													D 5%	5609.83	2724.94	6477.09		5% D	5609.83	2724.94	6477.09
End Time:	20/03/2018 10:43:01
Day 4	Temperature: 25 °C																		DAY 4
	A 5%	FBS 10%	B 5%	C 5%	D 5%	A 5%	FBS 10%	B 5%	C 5%	D 5%			A 5%	FBS 10%	B 5%	C 5%	D 5%			A 5%	FBS 10%	B 5%	C 5%	D 5%		A 5%	B 5%	C 5%	D 5%
<>	1	2	3	4	5	7	8	9	10	11
A	155044	123811	172081	142341	160798	186683	149311	172165	146748	167822		ASC1	167790	134316	171488	155307	178541		ASC1	129902	106284	146898	132482	156706		129902	146898	132482	156706
B	164795	130178	167682	157569	185507	225284	163042	184943	161022	193407		ASC2	228437	158543	201792	186469	187740		ASC2	190550	130510	177202	163643	165905		190550	177202	163643	165905
C	171148	141059	170547	159225	178287	215361	153971	176146	163639	192835		ASC3	203926	147810	174168	151970	181306		ASC3	166039	119777	149578	129145	159471		166039	149578	129145	159471
D	180172	142218	175641	162094	189573	188377	124915	163419	136473	171161		Blank	37887.5	28032.5	24590	22825.5	21835
E	238290	164930	199423	186580	184920	48324	36457	33927	32691	32328									Media	162164	118857	157893	141757	160694		162164	157893	141757	160694	One way anova, p=NS
F	242423	160731	214034	194307	189931	27451	19608	15253	12960	11342
G	230985	164019	211066	191129	190564
H	202050	144491	182645	173859	185545
End Time:	23/03/2018 10:28:17
Day 7	Temperature: 24.6 °C																		DAY 7
	A 5%	FBS 10%	B 5%	C 5%	D 5%	A 5%	FBS 10%	B 5%	C 5%	D 5%			A 5%	FBS 10%	B 5%	C 5%	D 5%			A 5%	FBS 10%	B 5%	C 5%	D 5%		A 5%	B 5%	C 5%	D 5%
<>	1	2	3	4	5	7	8	9	10	11
A	188240	140786	201785	165922	186451	219026	162326	223371	171854	190223		ASC1	230149	164580	233900	179356	196606		ASC1	189019	131914	200667	150984	172027		189019	200667	150984	172027
B	231490	164450	227275	181291	212739	252721	179644	237504	186734	207441		ASC2	250754	210505	289313	187695	175470		ASC2	250754	210505	256080	159323	150890		250754	256080	159323	150890
C	253777	171176	247590	183167	196919	256547	179775	237234	179998	197335		ASC3	237247	166487	226280	172148	192559		ASC3	237247	166487	193046	143776	167979		237247	193046	143776	167979
D	247090	181910	258952	187044	190316	220694	144204	207009	150008	175236		Blank	41130.5	32666.5	33233.5	28372	24579.5
E	254444	218783	294151	189763	175868	54848	44460	47277	39898	35584									Media	225673	169636	216598	151361	163632		225673	216598	151361	163632	One way anova, p=0,010
F	267753	222532	298656	194537	181418	27413	20873	19190	16846	13575															vs b	ns
G	260316	212429	302000	192318	177936																				vs c	p<.05	p<.05
H	220501	188277	262446	174162	166658																				vs d	p<.05	p<.05	ns
End Time:	26/03/2018 10:40:59
