# Supplementary material for: 1H-NMR and MALDI-TOF MS as metabolomic quality control tests to classify platelet derived medium additives for GMP compliant cell expansion procedures
Source: PLoS One. 2018 Sep 6;13(9):e0203048. doi: 10.1371/journal.pone.0203048 (PMC6126812; doi:10.1371/journal.pone.0203048)
Supplement: S2 File — In this file we reported major-to-minor-axis ratio that were collected to estimate ASC growth rate in presence of the different tested medium additives. Data analysis was reported beside raw values. (XLSX) [file pone.0203048.s002.xlsx]

## Sheet: Foglio2
	051115A				051115B				051115C				051115D					PZ7A			PZ7B				PZ7C					PZ7D				A (merge)	B (merge)	C (merge)	D (merge)
	Lenght	Ratio			Lenght	Ratio			Lenght	Ratio			Lenght	Ratio				Lenght	Ratio		Lenght	Ratio			Lenght	Ratio				Lenght	Ratio
L1	62.5	3.85802			59.6	3.46512			63.6	3.83133			54	3				81.1	6.54032		135.7	4.61565			143.5	2.86427				77.6	7.18519			3.85802	3.46512	3.83133	3
L2	16.2				17.2				16.6				18					12.4			29.4				50.1					10.8
L3	147.5	6.64414			52.7	3.25309			66.6	3.1866			56.4	2.92228				94.8	7.34884		144	12.5217			150.9	2.36892				37.9	1.0767			6.64414	3.25309	3.1866	2.92228
L4	22.2				16.2				20.9				19.3					12.9			11.5				63.7					35.2
L5	69.6	10.3881			65.6	3.24752			94	3.12292			68.7	3.05333				131.9	10.6371		152.9	10.7676			122	3.80062				67.3	1.84384			10.3881	3.24752	3.12292	3.05333
L6	6.7				20.2				30.1				22.5					12.4			14.2				32.1					36.5
L7	76.3	8.87209			45.7	1.98696			69.3	4.62			38.4	2.34146				66	4.02439		145.2	11.4331			131.7	2.27855				54.6	1.58721			8.87209	1.98696	4.62	2.34146
L8	8.6				23				15				16.4					16.4			12.7				57.8					34.4
L9	106.7	6.58642			43.8	2.25773			65.2	3.44974			57.7	5.4434				84.8	6.05714		152.1	11.2667			91.1	1.71563				54.1	1.92527			6.58642	2.25773	3.44974	5.4434
L10	16.2				19.4				18.9				10.6					14			13.5				53.1					28.1
L11	100.3	4.86893			44.9	2.11792			61.2	2.67249			41.1	1.81858				77.7	4.7378		78	4.04145			129.5	3.79765				71.9	3.7644			4.86893	2.11792	2.67249	1.81858
L12	20.6				21.2				22.9				22.6					16.4			19.3				34.1					19.1
L13	69.8	4.62252			44.5	2.3057			96.3	3.23154			58.9	2.356				69.6	3.02609		126.6	19.1818			86.9	2.61747				58.5	2.53247			4.62252	2.3057	3.23154	2.356
L14	15.1				19.3				29.8				25					23			6.6				33.2					23.1
L15	65.8	8.32911			80	2.68456			59	3.25967			31.1	2.04605				55.5	2.08647		108	5.53846			98.8	2.6921				36.4	1.2093			8.32911	2.68456	3.25967	2.04605
L16	7.9				29.8				18.1				15.2					26.6			19.5				36.7					30.1
L17	83.8	9.74419			50.6	2.97647			70.1	3.48756			60.4	3.02				81.4	4.44809		163.6	4.9878			88.2	2.15122				63.8	2.62551			9.74419	2.97647	3.48756	3.02
L18	8.6				17				20.1				20					18.3			32.8				41					24.3
L19	79.7	4.91975			62.9	1.98423			141.6	2.5151			31.8	1.85965				114.2	6.10695		109.5	9.52174			209.6	5.03846				73.9	4.22286			4.91975	1.98423	2.5151	1.85965
L20	16.2				31.7				56.3				17.1					18.7			11.5				41.6					17.5
L21	84.1	7.06723			63	2.9717			94.3	3.15385			67.5	3.04054				107.5	5.14354		113	6.49425			102.8	1.74533				58.1	2.324			7.06723	2.9717	3.15385	3.04054
L22	11.9				21.2				29.9				22.2					20.9			17.4				58.9					25
L23	112.6	8.72868			59.8	3.23243			88.4	1.62799			71.5	3.59296				102.7	8.85345		112.7	10.6321			104.9	3.54392				42.2	2.15306			8.72868	3.23243	1.62799	3.59296
L24	12.9				18.5				54.3				19.9					11.6			10.6				29.6					19.6
L25	123.7	9.58915			70.7	4.65132			70.6	2.92946			59.4	2.94059				87.2	6.1844		93.6	5.17127			99.5	3.99598				67	2.607			9.58915	4.65132	2.92946	2.94059
L26	12.9				15.2				24.1				20.2					14.1			18.1				24.9					25.7
L27	106.5	7.83088			72.7	5.08392			63.5	3.8253			64	2.5				105.8	8.53226		114.2	8.27536			114.5	1.83788				108.9	4.46311			7.83088	5.08392	3.8253	2.5
L28	13.6				14.3				16.6				25.6					12.4			13.8				62.3					24.4
L29	102.4	23.814			74.5	5			70	2.82258			53.8	2.24167				51.4	4.31933		115.5	4.24632			70	3.22581				84.2	1.98118			23.814	5	2.82258	2.24167
L30	4.3				14.9				24.8				24					11.9			27.2				21.7					42.5
L31	93.6	6.11765			59.7	5.1913			85.5	4.45312			91.8	5.92258				92.9	9.77895		76.9	3.08835			100.5	3.25243				69.3	2.70703			6.11765	5.1913	4.45312	5.92258
L32	15.3				11.5				19.2				15.5					9.5			24.9				30.9					25.6
L33	108.3	14.0649			72.5	2.94715			108.9	5.70157			97.2	4.18966				57.4	3.54321		98	4.49541			88.9	3.73529				70.2	2.6194			14.0649	2.94715	5.70157	4.18966
L34	7.7				24.6				19.1				23.2					16.2			21.8				23.8					26.8
L35	105.6	15.7612			62.2	3.36216			87.1	3.56967			67.2	3.75419				98.9	5.78363		103.6	3.20743			110.6	3.93594				119.5	3.76972			15.7612	3.36216	3.56967	3.75419
L36	6.7				18.5				24.4				17.9					17.1			32.3				28.1					31.7
L37	105.2	15.2464			82.7	3.07435			54.7	1.15401			63.3	3.19697				128.9	10.9237		57.3	1.9827			115	2.97927				82.6	2.46567			15.2464	3.07435	1.15401	3.19697
L38	6.9				26.9				47.4				19.8					11.8			28.9				38.6					33.5
L39	97.3	7.54264			83.5	4.88304			76.9	3.20417			67.2	3.14019				124.6	6.88398		89.2	4.41584			78.6	2.49524				122.8	6.74725			7.54264	4.88304	3.20417	3.14019
L40	12.9				17.1				24				21.4					18.1			20.2				31.5					18.2
L41	84.8	5.57895			46.5	4.26606			61.3	3.34973			71.5	5.2963				99.7	8.74561		114.6	7.07407			52.2	1.53982				84.8	2.34254			5.57895	4.26606	3.34973	5.2963
L42	15.2				10.9				18.3				13.5					11.4			16.2				33.9					36.2
L43	120.5	10.5702			141.6	2.5151			69.8	3.17273			73	3.17391							69.7	5.48819			114.3	3.14011				97.4	4.99487			10.5702	2.5151	3.17273	3.17391
L44	11.4				56.3				22				23								12.7				36.4					19.5
L45	91.3	6.29655			94.3	3.15385			140.8	4.97527			69.7	3.485							93	2.38462			124.2	5.30769				63.9	2.06796			6.29655	3.15385	4.97527	3.485
L46	14.5				29.9				28.3				20								39				23.4					30.9
L47	89.9	6.81061			88.4	1.62799			53.7	2.20988			61.9	3.53714							85	3.81166			87.3	5.10526				89.3	4.7			6.81061	1.62799	2.20988	3.53714
L48	13.2				54.3				24.3				17.5								22.3				17.1					19
L49					98.6	4.09129			74.7	3.04898			65.5	4.04321							81.4	5.5			129.6	3.81176				95	4.65686			6.54032	4.09129	3.04898	4.04321
L50					24.1				24.5				16.2								14.8				34					20.4
L51					93.5	5.63253			60.4	2.35938			66.3	2.56977							138.3	6.98485			162.8	9.80723				63.6	2.80176			7.34884	5.63253	2.35938	2.56977
L52					16.6				25.6				25.8								19.8				16.6					22.7
L53					70	2.82258			80.5	3.03774											133.9	18.0946			60.8	3.75309				85.7	3.11636			10.6371	2.82258	3.03774	7.18519
L54					24.8				26.5												7.4				16.2					27.5
L55					85.5	4.45312															111.4	6.08743			105.1	3.93633				79.8	2.59935			4.02439	4.45312	2.86427	1.0767
L56					19.2																18.3				26.7					30.7
L57					108.9	5.70157															79.3	5.35811			113	3.40361				41.3	1.63889			6.05714	5.70157	2.36892	1.84384
L58					19.1																14.8				33.2					25.2
L59					87.1	3.56967															150.1	5.26667			144	5.03497				61.9	2.28413			4.7378	3.56967	3.80062	1.58721
L60					24.4																28.5				28.6					27.1
																					110.4	3.82007			102	5.45455				78.2	2.8231			3.02609	4.61565	2.27855	1.92527
																					28.9				18.7					27.7
																					75.7	3.11523			66	1.97605				68	3.30097			2.08647	12.5217	1.71563	3.7644
																					24.3				33.4					20.6
																					103.7	6.32317			77.9	2.15193				93.3	3.53409			4.44809	10.7676	3.79765	2.53247
																					16.4				36.2					26.4
																					89.5	9.13265			83.2	4.4492				42.5	1.62835			6.10695	11.4331	2.61747	1.2093
																					9.8				18.7					26.1
																					70.3	3.12444			90.6	2.59599				72.1	3.5			5.14354	11.2667	2.6921	2.62551
																					22.5				34.9					20.6
																					98.4	7.23529			104.9	3.6807				75.1	2.81273			8.85345	4.04145	2.15122	4.22286
																					13.6				28.5					26.7
																					128.7	3.59497			100.3	2.21903				114.1	4.10432			6.1844	19.1818	5.03846	2.324
																					35.8				45.2					27.8
																					74.6	4.0765								91.8	2.67638			8.53226	5.53846	1.74533	2.15306
																					18.3									34.3
																					117	5.46729								68.4	2.44286			4.31933	4.9878	3.54392	2.607
																					21.4									28
																					71.6	5.77419								84.5	1.70707			9.77895	9.52174	3.99598	4.46311
																					12.4									49.5
																					133.8	11.7368												3.54321	6.49425	1.83788	1.98118
																					11.4
																																		5.78363	10.6321	3.22581	2.70703
		8.91051				3.48368				3.25824				3.24944					6.36692			6.71551				3.44431					2.98857			10.9237	5.17127	3.25243	2.6194
																																		6.88398	8.27536	3.73529	3.76972
																																		8.74561	4.24632	3.93594	2.46567
																																			3.08835	2.97927	6.74725
																																			4.49541	2.49524	2.34254
																																			3.20743	1.53982	4.99487
																																			1.9827	3.14011	2.06796
																																			4.41584	5.30769	4.7
																																			7.07407	5.10526	4.65686
																																			5.48819	3.81176	2.80176
																																			2.38462	9.80723	3.11636
																																			3.81166	3.75309	2.59935
																																			5.5	3.93633	1.63889
																																			6.98485	3.40361	2.28413
																																			18.0946	5.03497	2.8231
																																			6.08743	5.45455	3.30097
																																			5.35811	1.97605	3.53409
																																			5.26667	2.15193	1.62835
																																			3.82007	4.4492	3.5
																																			3.11523	2.59599	2.81273
																																			6.32317	3.6807	4.10432
																																			9.13265	2.21903	2.67638
																																			3.12444		2.44286
																																			7.23529		1.70707
																																			3.59497
																																			4.0765
																																			5.46729
																																			5.77419
																																			11.7368
																																		5% A	5% B	5% C	5% D
																																		7.7235	5.34995	3.36581	3.09134
																																		0.578186	0.407485	0.163184	0.153175
																																	vs B	p<.01
																																	vs C	p<.001	p<.05
																																	vs D	p<.001	p<.05	NS

## Sheet: Foglio3
	051115B	PZ7B
	Lunghezza	Lunghezza
L1	59.6	135.7
L2	17.2	29.4
L3	52.7	144
L4	16.2	11.5
L5	65.6	152.9
L6	20.2	14.2
L7	45.7	145.2
L8	23	12.7
L9	43.8	152.1
L10	19.4	13.5
L11	44.9	78
L12	21.2	19.3
L13	44.5	126.6
L14	19.3	6.6
L15	80	108
L16	29.8	19.5
L17	50.6	163.6
L18	17	32.8
L19	62.9	109.5
L20	31.7	11.5
L21	63	113
L22	21.2	17.4
L23	59.8	112.7
L24	18.5	10.6
L25	70.7	93.6
L26	15.2	18.1
L27	72.7	114.2
L28	14.3	13.8
L29	74.5	115.5
L30	14.9	27.2
L31	59.7	76.9
L32	11.5	24.9
L33	72.5	98
L34	24.6	21.8
L35	62.2	103.6
L36	18.5	32.3
L37	82.7	57.3
L38	26.9	28.9
L39	83.5	89.2
L40	17.1	20.2
L41	46.5	114.6
L42	10.9	16.2
L43	141.6	69.7
L44	56.3	12.7
L45	94.3	93
L46	29.9	39
L47	88.4	85
L48	54.3	22.3
L49	98.6	81.4
L50	24.1	14.8
L51	93.5	138.3
L52	16.6	19.8
L53	70	133.9
L54	24.8	7.4
L55	85.5	111.4
L56	19.2	18.3
L57	108.9	79.3
L58	19.1	14.8
L59	87.1	150.1
L60	24.4	28.5
		110.4
		28.9
		75.7
		24.3
		103.7
		16.4
		89.5
		9.8
		70.3
		22.5
		98.4
		13.6
		128.7
		35.8
		74.6
		18.3
		117
		21.4
		71.6
		12.4
		133.8
		11.4
