# Supplementary material for: 1H-NMR and MALDI-TOF MS as metabolomic quality control tests to classify platelet derived medium additives for GMP compliant cell expansion procedures
Source: PLoS One. 2018 Sep 6;13(9):e0203048. doi: 10.1371/journal.pone.0203048 (PMC6126812; doi:10.1371/journal.pone.0203048)
Supplement: S3 File — In this file we reported raw growth factor concentrations measured in analyzed samples of the different medium additives. Data analysis was reported beside raw values. (XLSX) [file pone.0203048.s003.xlsx]

## Sheet: Foglio2
			EGF (pg/mL)	VEGF (pg/mL)	FGF (pg/mL)	IGF-I (ng/mL)	PDGF-AA (pg/mL)	PDGF-AB (pg/mL)	PDGF-BB (pg/mL)	TGF-b (pg/ml)
A1			1312.81	349.153	9.884	107.112	11673.2	65631.4	21706	159127
A2			1351.78	325.555	7.964	40.184	10241.2	44618.6	15035.6	66126.3
A3			1016.7	1224.74	8.698	78.65	11730.4	58357.6	25975.1	88865.2
A4			1403.94	660.332	10.332	102.509	11015	56085	17785.6	76941.5
A5			1429.16	627.053	14.686	47.157	13433.8	62388.1	21756.3	83900.8
A6			1983.17	47.999	2.021	82.786	2035.52	4158.93	584.421	67296.3
A7			1573.99	704.26	36.454	7.71	5293.09	21696.3	2507.72	85630.9
		Media	1438.79	562.728	12.8627	66.5869	9346.04	44705.1	15050.1	89698.3
			111.006	141.318	4.18055	13.6989	1552.78	8782.96	3724.69	12043
			EGF (pg/mL)	VEGF (pg/mL)	FGF (pg/mL)	IGF-I (ng/mL)	PDGF-AA (pg/mL)	PDGF-AB (pg/mL)	PDGF-BB (pg/mL)	TGF-b (pg/ml)
B1			7.483	68.062	8.834	37.107	751.2	1091.97	584.1	4106.45
B2			47.056	21.406	6.579	93.39	945.6	1800.73	485.2	51252.7
B3			69.388	46.667	9.2	167.723	735.327	2229.39	394.1	3438.99
B4			101.794	48.245	5.583	140.683	889.499	4030.29	150.126	6736.74
B5			300.404	32.2925	38.0735	46.824	2872.29	8889.4	800.26	28561.3
B6			152.6	35.423	25.1	58.421	1532.8	2554.2	594.2	19542.5
B7			170.2	54.936	8.4	91.364	950.2	2954.1	349.1	17542.9
		Media	121.275	43.8616	14.5385	90.7874	1239.56	3364.3	479.584	18740.2
		Sem	36.8365	5.86494	4.64891	18.4376	443.297	984.294	78.6495	6451.19
			valori EGFpg/mL	valori VEGFpg/mL	valori FGFpg/mL	valori IGF-I ng/mL	valori PDGF-AA pg/mL	valoriPDGF-AB pg/mL	valoriPDGF-BB pg/mL	TGF-B pg/ml
C1			2417.7	594.3	45.03	17.33	5240.6	34015.2	3026	158942
C2			1818.1	633.8	68.65	82.34	7233.4	51780.1	6175.1	198205
C3			2176	1399.3	7.35	62.03	8864.8	42415.7	3538.2	233909
C4			1425.3	748	50.93	65.18	7403	43776.1	6665.5	121814
C5			1322.42	792.116	3.208	50.268	8560.29	55013	21709.7	59265
C6			1702.89	3704.68	12.752	25.32	8079.07	22313.3	6146.13	65059.1
C7			1561.46	1652.39	13.929	39.45	6323.28	19478.2	4344.11	56084.2
		Media	1774.84	1360.65	28.8356	48.8454	7386.35	38398.8	7372.11	127611
			150.684	419.616	9.67926	8.72804	483.092	5200.94	2448.32	27167
			valori EGFpg/mL	valori VEGFpg/mL	valori FGFpg/mL	valori IGF-I ng/mL	valori PDGF-AA pg/mL	valoriPDGF-AB pg/mL	valoriPDGF-BB pg/mL	TGF-B pg/ml
D1			2771	682.8	152.79	50.45	7963.4	48684.4	8939.2	254786
D2			2257.4	563.7	220.67	98.71	9055.4	24319.7	16990.3	275070
D3			1210.54	431.357	88.898	55.32	4486.87	24206.5	5576.12	56380.8
D4			2106.04	693.445	82.207	37.23	5075.77	26111.6	4559.24	49712.2
D5			2321.15	647.546	167.25	38.59	6425.24	32387.3	7826.24	148328
D6			1358.25	457.286	124.26	29.23	7532.28	45397.3	9457.26	168341
D7			2756.46	754.264	145.36	17.28	5897.23	29874.4	7367.24	201328
		Media	2111.55	604.343	140.205	46.6871	6633.74	32997.3	8673.66	164849
			233.774	46.7106	18.0221	9.90382	618.409	3810.89	1533.74	33407.6
			A vs B P<.01	A vs B P<.01	A vs B nonsignificant	A vs B nonsignificant	A vs B P<.01	A vs B P<.01	A vs B P<.01	A vs B p<.01
			A vs C nonsignificant	A vs C nonsignificant	A vs C nonsignificant	A vs C nonsignificant	A vs C nonsignificant	A vs C nonsignificant	A vs C nonsignificant	A vs C nonsignificant
			A vs D P<.05	A vs D nonsignificant	A vs D P<.01	A vs D nonsignificant	A vs D nonsignificant	A vs D nonsignificant	A vs D nonsignificant	A vs D nonsignificant
			B vs C P<.01	B vs C P<.01	B vs C nonsignificant	B vs C nonsignificant	B vs C P<.01	B vs C P<.01	B vs C p<.05	B vs C P<.05
			B vs D P<.01	B vs D p<.05	B vs D P<.01	B vs D nonsignificant	B vs D P<.01	B vs D P<.01	B vs D p<.05	B vs D P<.01
			C vs D nonsignificant	C vs D nonsignificant	C vs D P<.01	C vs D nonsignificant	C vs D nonsignificant	C vs D nonsignificant	C vs D nonsignificant	C vs D nonsignificant
		ANOVA	<0.0001	0.003	<0.001	NS	<0.001	<0.001	0.002	<0.001
			EGF (pg/mL)	VEGF (pg/mL)	FGF (pg/mL)	IGF-I (ng/mL)	PDGF-AA (pg/mL)	PDGF-AB (pg/mL)	PDGF-BB (pg/mL)	TGF-b (pg/ml)
A			1438.79	562.728	12.8627	66.5869	9346.04	44705.1	15050.1	89698.3
B			121.275	43.8616	14.5385	90.7874	1239.56	3364.3	479.584	18740.2
C			1774.84	1360.65	28.8356	48.8454	7386.35	38398.8	7372.11	127611
D			2111.55	604.343	140.205	46.6871	6633.74	32997.3	8673.66	164849
SEM A			111.006	141.318	4.18055	13.6989	1552.78	8782.96	3724.69	12043
sem B			36.8365	5.86494	4.64891	18.4376	443.297	984.294	78.6495	6451.19
sem C			150.684	419.616	9.67926	8.72804	483.092	5200.94	2448.32	27167
sem D			233.774	46.7106	18.0221	9.90382	618.409	3810.89	1533.74	33407.6
			EGF (pg/mL)	VEGF (pg/mL)	FGF (pg/mL)	IGF-I (ng/mL)	TGF-b (ng/ml)	PDGF-AA (pg/mL)	PDGF-AB (pg/mL)	PDGF-BB (pg/mL)
			EGF	VEGF	FGF	IGF-I	TGF-b	PDGF-AA	PDGF-AB	PDGF-BB
A			1438.79	562.728	12.8627	66.5869	89.6983	9346.04	44705.1	15050.1
B			121.275	43.8616	14.5385	90.7874	18.7402	1239.56	3364.3	479.584
C			1774.84	1360.65	28.8356	48.8454	127.611	7386.35	38398.8	7372.11
D			2111.55	604.343	140.205	46.6871	164.849	6633.74	32997.3	8673.66	P between treatments 0.95!!
SEM A			111.006	141.318	4.18055	13.6989	12.043	1552.78	8782.96	3724.69
sem B			36.8365	5.86494	4.64891	18.4376	6.45119	443.297	984.294	78.6495
sem C			150.684	419.616	9.67926	8.72804	27.167	483.092	5200.94	2448.32
sem D			233.774	46.7106	18.0221	9.90382	33.4076	618.409	3810.89	1533.74
			M2 vs M1 P<.01	p=0.06	M2 vs M1 nonsignificant	p=0.3	M2 vs M1 P<.05	M2 vs M1 P<.01	M2 vs M1 P<.01	M2 vs M1 P<.05
			M2 vs M3 P<.01		M2 vs M3 nonsignificant		M2 vs M3 P<.01	M2 vs M3 P<.01	M2 vs M3 nonsignificant	M2 vs M3 nonsignificant
			M2 vs M4 P<.01		M2 vs M4 P<.01		M2 vs M4 P<.01	M2 vs M4 P<.01	M2 vs M4 nonsignificant	M2 vs M4 nonsignificant
			M1 vs M3 nonsignificant		M1 vs M3 nonsignificant		M1 vs M3 nonsignificant	M1 vs M3 nonsignificant	M1 vs M3 nonsignificant	M1 vs M3 nonsignificant
			M1 vs M4 nonsignificant		M1 vs M4 P<.01		M1 vs M4 P<.01	M1 vs M4 nonsignificant	M1 vs M4 nonsignificant	M1 vs M4 nonsignificant
			M3 vs M4 nonsignificant		M3 vs M4 P<.01		M3 vs M4 P<.01	M3 vs M4 nonsignificant	M3 vs M4 nonsignificant	M3 vs M4 nonsignificant
