# Supplementary material for: 1H-NMR and MALDI-TOF MS as metabolomic quality control tests to classify platelet derived medium additives for GMP compliant cell expansion procedures
Source: PLoS One. 2018 Sep 6;13(9):e0203048. doi: 10.1371/journal.pone.0203048 (PMC6126812; doi:10.1371/journal.pone.0203048)
Supplement: S1 Dataset — In this dataset we reported raw data related to 5 samples analyzed by 1H-NMR. (ZIP) [file pone.0203048.s004.zip]

Archive with 2,408 entries (2,023 files):
- S1 Dataset/
- S1 Dataset/A NMR/
- S1 Dataset/A NMR/16A/
- S1 Dataset/A NMR/16A/10/
- S1 Dataset/A NMR/16A/10/acqu
- S1 Dataset/A NMR/16A/10/acqus
- S1 Dataset/A NMR/16A/10/audita.txt
- S1 Dataset/A NMR/16A/10/fid
- S1 Dataset/A NMR/16A/10/format.temp
- S1 Dataset/A NMR/16A/10/pdata/
- S1 Dataset/A NMR/16A/10/pdata/1/
- S1 Dataset/A NMR/16A/10/pdata/1/1i
- S1 Dataset/A NMR/16A/10/pdata/1/1r
- S1 Dataset/A NMR/16A/10/pdata/1/auditp.txt
- S1 Dataset/A NMR/16A/10/pdata/1/outd
- S1 Dataset/A NMR/16A/10/pdata/1/proc
- S1 Dataset/A NMR/16A/10/pdata/1/procs
- S1 Dataset/A NMR/16A/10/pdata/1/title
- S1 Dataset/A NMR/16A/10/pulseprogram
- S1 Dataset/A NMR/16A/10/scon
- S1 Dataset/A NMR/16A/10/uxnmr.par
- S1 Dataset/A NMR/16A/11/
- S1 Dataset/A NMR/16A/11/acqu
- S1 Dataset/A NMR/16A/11/acqus
- S1 Dataset/A NMR/16A/11/audita.txt
- S1 Dataset/A NMR/16A/11/cag_par
- S1 Dataset/A NMR/16A/11/cag_pars
- S1 Dataset/A NMR/16A/11/fid
- S1 Dataset/A NMR/16A/11/format.temp
- S1 Dataset/A NMR/16A/11/pdata/
- S1 Dataset/A NMR/16A/11/pdata/1/
- S1 Dataset/A NMR/16A/11/pdata/1/1i
- S1 Dataset/A NMR/16A/11/pdata/1/1r
- S1 Dataset/A NMR/16A/11/pdata/1/auditp.txt
- S1 Dataset/A NMR/16A/11/pdata/1/intrng
- S1 Dataset/A NMR/16A/11/pdata/1/outd
- S1 Dataset/A NMR/16A/11/pdata/1/proc
- S1 Dataset/A NMR/16A/11/pdata/1/procs
- S1 Dataset/A NMR/16A/11/pdata/1/title
- S1 Dataset/A NMR/16A/11/pulseprogram
- S1 Dataset/A NMR/16A/11/scon
- S1 Dataset/A NMR/16A/11/uxnmr.par
- S1 Dataset/A NMR/16A/12/
- S1 Dataset/A NMR/16A/12/acqu
- S1 Dataset/A NMR/16A/12/acqus
- S1 Dataset/A NMR/16A/12/audita.txt
- S1 Dataset/A NMR/16A/12/fid
- S1 Dataset/A NMR/16A/12/format.temp
- S1 Dataset/A NMR/16A/12/pdata/
- S1 Dataset/A NMR/16A/12/pdata/1/
- S1 Dataset/A NMR/16A/12/pdata/1/1i
- S1 Dataset/A NMR/16A/12/pdata/1/1r
- S1 Dataset/A NMR/16A/12/pdata/1/auditp.txt
- S1 Dataset/A NMR/16A/12/pdata/1/intrng
- S1 Dataset/A NMR/16A/12/pdata/1/outd
- S1 Dataset/A NMR/16A/12/pdata/1/proc
- S1 Dataset/A NMR/16A/12/pdata/1/procs
- S1 Dataset/A NMR/16A/12/pdata/1/title
- S1 Dataset/A NMR/16A/12/pulseprogram
- S1 Dataset/A NMR/16A/12/scon
- S1 Dataset/A NMR/16A/12/uxnmr.par
- S1 Dataset/A NMR/16A/13/
- S1 Dataset/A NMR/16A/13/acqu
- S1 Dataset/A NMR/16A/13/acqus
- S1 Dataset/A NMR/16A/13/audita.txt
- S1 Dataset/A NMR/16A/13/cag_par
- S1 Dataset/A NMR/16A/13/cag_pars
- S1 Dataset/A NMR/16A/13/fid
- S1 Dataset/A NMR/16A/13/format.temp
- S1 Dataset/A NMR/16A/13/pdata/
- S1 Dataset/A NMR/16A/13/pdata/1/
- S1 Dataset/A NMR/16A/13/pdata/1/1i
- S1 Dataset/A NMR/16A/13/pdata/1/1r
- S1 Dataset/A NMR/16A/13/pdata/1/auditp.txt
- S1 Dataset/A NMR/16A/13/pdata/1/intrng
- S1 Dataset/A NMR/16A/13/pdata/1/outd
- S1 Dataset/A NMR/16A/13/pdata/1/proc
- S1 Dataset/A NMR/16A/13/pdata/1/procs
- S1 Dataset/A NMR/16A/13/pdata/1/title
- S1 Dataset/A NMR/16A/13/pulseprogram
- S1 Dataset/A NMR/16A/13/scon
- S1 Dataset/A NMR/16A/13/uxnmr.par
- S1 Dataset/A NMR/16A/14/
- S1 Dataset/A NMR/16A/14/acqu
- S1 Dataset/A NMR/16A/14/acqu2
- S1 Dataset/A NMR/16A/14/acqu2s
- S1 Dataset/A NMR/16A/14/acqus
- S1 Dataset/A NMR/16A/14/audita.txt
- S1 Dataset/A NMR/16A/14/cag_par
- S1 Dataset/A NMR/16A/14/cag_pars
- S1 Dataset/A NMR/16A/14/format.temp
- S1 Dataset/A NMR/16A/14/pdata/
- S1 Dataset/A NMR/16A/14/pdata/1/
- S1 Dataset/A NMR/16A/14/pdata/1/auditp.txt
- S1 Dataset/A NMR/16A/14/pdata/1/clevels
- S1 Dataset/A NMR/16A/14/pdata/1/outd
- S1 Dataset/A NMR/16A/14/pdata/1/proc
- S1 Dataset/A NMR/16A/14/pdata/1/proc2
- S1 Dataset/A NMR/16A/14/pdata/1/proc2s
- S1 Dataset/A NMR/16A/14/pdata/1/procs
- S1 Dataset/A NMR/16A/14/pdata/1/title
- S1 Dataset/A NMR/16A/14/pulseprogram
- S1 Dataset/A NMR/16A/14/scon
- S1 Dataset/A NMR/16A/14/uxnmr.par
- S1 Dataset/A NMR/16A/15/
- S1 Dataset/A NMR/16A/15/acqu
- S1 Dataset/A NMR/16A/15/acqus
- S1 Dataset/A NMR/16A/15/audita.txt
- S1 Dataset/A NMR/16A/15/fid
- S1 Dataset/A NMR/16A/15/format.temp
- S1 Dataset/A NMR/16A/15/pdata/
- S1 Dataset/A NMR/16A/15/pdata/1/
- S1 Dataset/A NMR/16A/15/pdata/1/1i
- S1 Dataset/A NMR/16A/15/pdata/1/1r
- S1 Dataset/A NMR/16A/15/pdata/1/auditp.txt
- S1 Dataset/A NMR/16A/15/pdata/1/outd
- S1 Dataset/A NMR/16A/15/pdata/1/proc
- S1 Dataset/A NMR/16A/15/pdata/1/procs
- S1 Dataset/A NMR/16A/15/pdata/1/title
- S1 Dataset/A NMR/16A/15/pulseprogram
- S1 Dataset/A NMR/16A/15/scon
- S1 Dataset/A NMR/16A/15/uxnmr.par
- S1 Dataset/A NMR/17A/
- S1 Dataset/A NMR/17A/10/
- S1 Dataset/A NMR/17A/10/acqu
- S1 Dataset/A NMR/17A/10/acqus
- S1 Dataset/A NMR/17A/10/audita.txt
- S1 Dataset/A NMR/17A/10/fid
- S1 Dataset/A NMR/17A/10/format.temp
- S1 Dataset/A NMR/17A/10/pdata/
- S1 Dataset/A NMR/17A/10/pdata/1/
- S1 Dataset/A NMR/17A/10/pdata/1/1i
- S1 Dataset/A NMR/17A/10/pdata/1/1r
- S1 Dataset/A NMR/17A/10/pdata/1/assocs
- S1 Dataset/A NMR/17A/10/pdata/1/auditp.txt
- S1 Dataset/A NMR/17A/10/pdata/1/outd
- S1 Dataset/A NMR/17A/10/pdata/1/proc
- S1 Dataset/A NMR/17A/10/pdata/1/procs
- S1 Dataset/A NMR/17A/10/pdata/1/title
- S1 Dataset/A NMR/17A/10/pulseprogram
- S1 Dataset/A NMR/17A/10/scon
- S1 Dataset/A NMR/17A/10/uxnmr.par
- S1 Dataset/A NMR/17A/11/
- S1 Dataset/A NMR/17A/11/acqu
- S1 Dataset/A NMR/17A/11/acqus
- S1 Dataset/A NMR/17A/11/audita.txt
- S1 Dataset/A NMR/17A/11/cag_par
- S1 Dataset/A NMR/17A/11/cag_pars
- S1 Dataset/A NMR/17A/11/fid
- S1 Dataset/A NMR/17A/11/format.temp
- S1 Dataset/A NMR/17A/11/pdata/
- S1 Dataset/A NMR/17A/11/pdata/1/
- S1 Dataset/A NMR/17A/11/pdata/1/1i
- S1 Dataset/A NMR/17A/11/pdata/1/1r
- S1 Dataset/A NMR/17A/11/pdata/1/assocs
- S1 Dataset/A NMR/17A/11/pdata/1/auditp.txt
- S1 Dataset/A NMR/17A/11/pdata/1/intrng
- S1 Dataset/A NMR/17A/11/pdata/1/outd
- S1 Dataset/A NMR/17A/11/pdata/1/proc
- S1 Dataset/A NMR/17A/11/pdata/1/procs
- S1 Dataset/A NMR/17A/11/pdata/1/title
- S1 Dataset/A NMR/17A/11/pulseprogram
- S1 Dataset/A NMR/17A/11/scon
- S1 Dataset/A NMR/17A/11/uxnmr.par
- S1 Dataset/A NMR/17A/12/
- S1 Dataset/A NMR/17A/12/acqu
- S1 Dataset/A NMR/17A/12/acqus
- S1 Dataset/A NMR/17A/12/audita.txt
- S1 Dataset/A NMR/17A/12/fid
- S1 Dataset/A NMR/17A/12/format.temp
- S1 Dataset/A NMR/17A/12/pdata/
- S1 Dataset/A NMR/17A/12/pdata/1/
- S1 Dataset/A NMR/17A/12/pdata/1/1i
- S1 Dataset/A NMR/17A/12/pdata/1/1r
- S1 Dataset/A NMR/17A/12/pdata/1/auditp.txt
- S1 Dataset/A NMR/17A/12/pdata/1/intrng
- S1 Dataset/A NMR/17A/12/pdata/1/outd
- S1 Dataset/A NMR/17A/12/pdata/1/proc
- S1 Dataset/A NMR/17A/12/pdata/1/procs
- S1 Dataset/A NMR/17A/12/pdata/1/title
- S1 Dataset/A NMR/17A/12/pulseprogram
- S1 Dataset/A NMR/17A/12/scon
- S1 Dataset/A NMR/17A/12/uxnmr.par
- S1 Dataset/A NMR/17A/13/
- S1 Dataset/A NMR/17A/13/acqu
- S1 Dataset/A NMR/17A/13/acqus
- S1 Dataset/A NMR/17A/13/audita.txt
- S1 Dataset/A NMR/17A/13/cag_par
- S1 Dataset/A NMR/17A/13/cag_pars
- S1 Dataset/A NMR/17A/13/fid
- S1 Dataset/A NMR/17A/13/format.temp
- S1 Dataset/A NMR/17A/13/pdata/
- S1 Dataset/A NMR/17A/13/pdata/1/
- S1 Dataset/A NMR/17A/13/pdata/1/1i
- S1 Dataset/A NMR/17A/13/pdata/1/1r
- S1 Dataset/A NMR/17A/13/pdata/1/auditp.txt
- S1 Dataset/A NMR/17A/13/pdata/1/intrng
- S1 Dataset/A NMR/17A/13/pdata/1/outd
- S1 Dataset/A NMR/17A/13/pdata/1/proc
- S1 Dataset/A NMR/17A/13/pdata/1/procs
- S1 Dataset/A NMR/17A/13/pdata/1/title
- S1 Dataset/A NMR/17A/13/pulseprogram
- S1 Dataset/A NMR/17A/13/scon
- S1 Dataset/A NMR/17A/13/uxnmr.par
- S1 Dataset/A NMR/17A/14/
- S1 Dataset/A NMR/17A/14/acqu
- S1 Dataset/A NMR/17A/14/acqu2
- S1 Dataset/A NMR/17A/14/acqu2s
- S1 Dataset/A NMR/17A/14/acqus
- S1 Dataset/A NMR/17A/14/audita.txt
- S1 Dataset/A NMR/17A/14/cag_par
- S1 Dataset/A NMR/17A/14/cag_pars
- S1 Dataset/A NMR/17A/14/format.temp
- S1 Dataset/A NMR/17A/14/pdata/
- S1 Dataset/A NMR/17A/14/pdata/1/
- S1 Dataset/A NMR/17A/14/pdata/1/auditp.txt
- S1 Dataset/A NMR/17A/14/pdata/1/clevels
- S1 Dataset/A NMR/17A/14/pdata/1/outd
- S1 Dataset/A NMR/17A/14/pdata/1/proc
- S1 Dataset/A NMR/17A/14/pdata/1/proc2
- S1 Dataset/A NMR/17A/14/pdata/1/proc2s
- S1 Dataset/A NMR/17A/14/pdata/1/procs
- S1 Dataset/A NMR/17A/14/pdata/1/title
- S1 Dataset/A NMR/17A/14/pulseprogram
- S1 Dataset/A NMR/17A/14/scon
- S1 Dataset/A NMR/17A/14/uxnmr.par
- S1 Dataset/A NMR/17A/15/
- S1 Dataset/A NMR/17A/15/acqu
- S1 Dataset/A NMR/17A/15/acqus
- S1 Dataset/A NMR/17A/15/audita.txt
- S1 Dataset/A NMR/17A/15/fid
- S1 Dataset/A NMR/17A/15/format.temp
- S1 Dataset/A NMR/17A/15/pdata/
- S1 Dataset/A NMR/17A/15/pdata/1/
- S1 Dataset/A NMR/17A/15/pdata/1/1i
- S1 Dataset/A NMR/17A/15/pdata/1/1r
- S1 Dataset/A NMR/17A/15/pdata/1/assocs
- S1 Dataset/A NMR/17A/15/pdata/1/auditp.txt
- S1 Dataset/A NMR/17A/15/pdata/1/outd
- S1 Dataset/A NMR/17A/15/pdata/1/proc
- S1 Dataset/A NMR/17A/15/pdata/1/procs
- S1 Dataset/A NMR/17A/15/pdata/1/title
- S1 Dataset/A NMR/17A/15/pulseprogram
- S1 Dataset/A NMR/17A/15/scon
- S1 Dataset/A NMR/17A/15/uxnmr.par
- S1 Dataset/A NMR/18A/
- S1 Dataset/A NMR/18A/10/
- S1 Dataset/A NMR/18A/10/acqu
- S1 Dataset/A NMR/18A/10/acqus
- S1 Dataset/A NMR/18A/10/audita.txt
- S1 Dataset/A NMR/18A/10/fid
- S1 Dataset/A NMR/18A/10/format.temp
- S1 Dataset/A NMR/18A/10/pdata/
- S1 Dataset/A NMR/18A/10/pdata/1/
- S1 Dataset/A NMR/18A/10/pdata/1/1i
- S1 Dataset/A NMR/18A/10/pdata/1/1r
- S1 Dataset/A NMR/18A/10/pdata/1/auditp.txt
- S1 Dataset/A NMR/18A/10/pdata/1/outd
- S1 Dataset/A NMR/18A/10/pdata/1/proc
- S1 Dataset/A NMR/18A/10/pdata/1/procs
- S1 Dataset/A NMR/18A/10/pdata/1/title
- S1 Dataset/A NMR/18A/10/pulseprogram
- S1 Dataset/A NMR/18A/10/scon
- S1 Dataset/A NMR/18A/10/uxnmr.par
- S1 Dataset/A NMR/18A/11/
- S1 Dataset/A NMR/18A/11/acqu
- S1 Dataset/A NMR/18A/11/acqus
- S1 Dataset/A NMR/18A/11/audita.txt
- S1 Dataset/A NMR/18A/11/cag_par
- S1 Dataset/A NMR/18A/11/cag_pars
- S1 Dataset/A NMR/18A/11/fid
- S1 Dataset/A NMR/18A/11/format.temp
- S1 Dataset/A NMR/18A/11/pdata/
- S1 Dataset/A NMR/18A/11/pdata/1/
- S1 Dataset/A NMR/18A/11/pdata/1/1i
- S1 Dataset/A NMR/18A/11/pdata/1/1r
- S1 Dataset/A NMR/18A/11/pdata/1/auditp.txt
- S1 Dataset/A NMR/18A/11/pdata/1/intrng
- S1 Dataset/A NMR/18A/11/pdata/1/outd
- S1 Dataset/A NMR/18A/11/pdata/1/proc
- S1 Dataset/A NMR/18A/11/pdata/1/procs
- S1 Dataset/A NMR/18A/11/pdata/1/title
- S1 Dataset/A NMR/18A/11/pulseprogram
- S1 Dataset/A NMR/18A/11/scon
- S1 Dataset/A NMR/18A/11/uxnmr.par
- S1 Dataset/A NMR/18A/12/
- S1 Dataset/A NMR/18A/12/acqu
- S1 Dataset/A NMR/18A/12/acqus
- S1 Dataset/A NMR/18A/12/audita.txt
- S1 Dataset/A NMR/18A/12/fid
- S1 Dataset/A NMR/18A/12/format.temp
- S1 Dataset/A NMR/18A/12/pdata/
- S1 Dataset/A NMR/18A/12/pdata/1/
- S1 Dataset/A NMR/18A/12/pdata/1/1i
- S1 Dataset/A NMR/18A/12/pdata/1/1r
- S1 Dataset/A NMR/18A/12/pdata/1/auditp.txt
- S1 Dataset/A NMR/18A/12/pdata/1/intrng
- S1 Dataset/A NMR/18A/12/pdata/1/outd
- S1 Dataset/A NMR/18A/12/pdata/1/proc
- S1 Dataset/A NMR/18A/12/pdata/1/procs
[truncated: 2,108 more entries]
