# Supplementary material for: 1H-NMR and MALDI-TOF MS as metabolomic quality control tests to classify platelet derived medium additives for GMP compliant cell expansion procedures
Source: PLoS One. 2018 Sep 6;13(9):e0203048. doi: 10.1371/journal.pone.0203048 (PMC6126812; doi:10.1371/journal.pone.0203048)
Supplement: S1 Dataset — In this dataset we reported raw data related to 5 samples analyzed by 1H-NMR. (ZIP) [file pone.0203048.s004.zip › S1 Dataset/A NMR/16A/10/pdata/1/auditp.txt]

##TITLE= Audit trail, TOPSPIN		Version 1.3
##JCAMPDX= 5.01
##ORIGIN= Bruker BioSpin GmbH
##OWNER= nmrsu
$$ /opt/topspin/data/AVIANO/nmr/16A683/10/pdata/1/auditp.txt
##AUDIT TRAIL=  $$ (NUMBER, WHEN, WHO, WHERE, VERSION, WHAT)
(   1,<2015-01-16 12:29:56.343 +0100>,<nmrsu>,<AV600>,<TOPSPIN 1.3>,
      <created by zg
	started at 2015-01-16 12:29:46.445 +0100,
	POWCHK enabled, PULCHK disabled
       configuration hash MD5:
       B9 CD CE AD 9B 1B 37 25 8D 16 4E 8A FD 9D 4D 0A
       data hash MD5: 64K
       EB 4F 96 06 C5 65 8B EA E6 FF C7 69 51 E3 F8 97>)
(   2,<2015-01-16 12:29:59.874 +0100>,<nmrsu>,<AV600>,<TOPSPIN 1.3>,
      <Start of raw data processing
       efp LB = 0.3 FT_mod = 6 PKNL = 1 PHC0 = 371.8871 PHC1 = 137.6438 SI = 64K 
       data hash MD5: 64K
       62 F0 B3 17 2B 1D 11 71 3B 31 02 E2 E6 46 37 0C>)
##END=

$$ hash MD5
$$ 62 72 4B A5 3E 36 E5 87 25 45 9B 33 BA FC 2A C9
