# Supplementary material for: 1H-NMR and MALDI-TOF MS as metabolomic quality control tests to classify platelet derived medium additives for GMP compliant cell expansion procedures
Source: PLoS One. 2018 Sep 6;13(9):e0203048. doi: 10.1371/journal.pone.0203048 (PMC6126812; doi:10.1371/journal.pone.0203048)
Supplement: S1 Dataset — In this dataset we reported raw data related to 5 samples analyzed by 1H-NMR. (ZIP) [file pone.0203048.s004.zip › S1 Dataset/A NMR/16A/11/pdata/1/auditp.txt]

##TITLE= Audit trail, TOPSPIN		Version 1.3
##JCAMPDX= 5.01
##ORIGIN= Bruker BioSpin GmbH
##OWNER= nmrsu
$$ /opt/topspin/data/AVIANO/nmr/16A683/11/pdata/1/auditp.txt
##AUDIT TRAIL=  $$ (NUMBER, WHEN, WHO, WHERE, VERSION, WHAT)
(   1,<2015-01-16 12:39:26.896 +0100>,<nmrsu>,<AV600>,<TOPSPIN 1.3>,
      <created by zg
	started at 2015-01-16 12:30:35.450 +0100,
	POWCHK enabled, PULCHK disabled
       configuration hash MD5:
       B9 CD CE AD 9B 1B 37 25 8D 16 4E 8A FD 9D 4D 0A
       data hash MD5: 96K
       E2 31 52 93 90 A0 19 CB 28 40 D4 BD 94 85 EE 7D>)
(   2,<2015-01-16 13:10:14.399 +0100>,<nmrsu>,<AV600>,<TOPSPIN 1.3>,
      <Start of raw data processing
       efp LB = 0.3 FT_mod = 6 PKNL = 1 PHC0 = 0 PHC1 = 0 SI = 128K 
       data hash MD5: 128K
       EF 32 D0 3B 15 10 C1 F3 00 F1 99 5A E4 32 BC 82>)
(   3,<2015-01-16 13:10:14.942 +0100>,<nmrsu>,<AV600>,<TOPSPIN 1.3>,
      <pk PHC0 = -30.6134 PHC1 = 0 
       data hash MD5: 128K
       BF CE 3A A5 4B E5 6B ED 3C 40 49 86 F3 33 61 C4>)
(   4,<2015-02-18 10:41:02.086 +0100>,<nmrsu>,<AV600>,<TOPSPIN 1.3>,
      <abs ABSG = 1 
       data hash MD5: 128K
       DB 81 3F DB 9F D0 A9 E9 95 FB AB B8 35 68 3E DB>)
##END=

$$ hash MD5
$$ 09 EC 08 8A 1B D9 D6 CC A8 01 AC 99 BC 97 AC 93
