# Supplementary material for: 1H-NMR and MALDI-TOF MS as metabolomic quality control tests to classify platelet derived medium additives for GMP compliant cell expansion procedures
Source: PLoS One. 2018 Sep 6;13(9):e0203048. doi: 10.1371/journal.pone.0203048 (PMC6126812; doi:10.1371/journal.pone.0203048)
Supplement: S1 Dataset — In this dataset we reported raw data related to 5 samples analyzed by 1H-NMR. (ZIP) [file pone.0203048.s004.zip › S1 Dataset/A NMR/16A/12/pdata/1/auditp.txt]

##TITLE= Audit trail, TOPSPIN		Version 1.3
##JCAMPDX= 5.01
##ORIGIN= Bruker BioSpin GmbH
##OWNER= nmrsu
$$ /opt/topspin/data/AVIANO/nmr/16A683/12/pdata/1/auditp.txt
##AUDIT TRAIL=  $$ (NUMBER, WHEN, WHO, WHERE, VERSION, WHAT)
(   1,<2015-01-16 12:47:40.399 +0100>,<nmrsu>,<AV600>,<TOPSPIN 1.3>,
      <created by zg
	started at 2015-01-16 12:39:31.058 +0100,
	POWCHK enabled, PULCHK disabled
       configuration hash MD5:
       B9 CD CE AD 9B 1B 37 25 8D 16 4E 8A FD 9D 4D 0A
       data hash MD5: 72K
       2F 98 45 4F 70 61 32 4F BB 7E 7C 05 3F EB 5E EF>)
(   2,<2015-02-18 10:41:07.319 +0100>,<nmrsu>,<AV600>,<TOPSPIN 1.3>,
      <Start of raw data processing
       efp LB = 0.3 FT_mod = 6 PKNL = 1 PHC0 = 0 PHC1 = 9.384993 SI = 128K 
       data hash MD5: 128K
       39 26 DE 0C 40 72 D4 AC FF EB 1A C2 E3 58 1C AC>)
(   3,<2015-02-18 10:41:07.870 +0100>,<nmrsu>,<AV600>,<TOPSPIN 1.3>,
      <pk PHC0 = 254.361 PHC1 = 0 
       data hash MD5: 128K
       55 35 7F 16 FF F5 36 9B EE E8 3B 5C B6 FA 84 1B>)
(   4,<2015-02-18 10:41:07.912 +0100>,<nmrsu>,<AV600>,<TOPSPIN 1.3>,
      <abs ABSG = 1 
       data hash MD5: 128K
       3D 23 95 90 3E DF 8A CB 47 A3 9E 8C C4 C7 29 49>)
##END=

$$ hash MD5
$$ A0 CF 1A 9D E5 13 7B FF 6D 76 13 6B 8D F2 61 B2
