# Supplementary material for: 1H-NMR and MALDI-TOF MS as metabolomic quality control tests to classify platelet derived medium additives for GMP compliant cell expansion procedures
Source: PLoS One. 2018 Sep 6;13(9):e0203048. doi: 10.1371/journal.pone.0203048 (PMC6126812; doi:10.1371/journal.pone.0203048)
Supplement: S1 Dataset — In this dataset we reported raw data related to 5 samples analyzed by 1H-NMR. (ZIP) [file pone.0203048.s004.zip › S1 Dataset/A NMR/16A/12/pulseprogram]

# 1 "/opt/topspin/exp/stan/nmr/lists/pp/cpmgpr1d.comp"
;cpmgpr1d
;avance-version (04/11/23)
;1D experiment with
;   T2 filter using Carr-Purcell-Meiboom-Gill sequence
;using f1 presaturation
;
;$CLASS=HighRes
;$DIM=1D
;$TYPE=
;$SUBTYPE=
;$COMMENT=


;$OWNER=stsc
# 1 "/opt/topspin/exp/stan/nmr/lists/pp/Avance.incl" 1
;Avance.incl
;
;avance-version (07/01/22)
;
;$CLASS=HighRes Incl
;$COMMENT=


;$Id: Avance1.incl,v 1.10.6.2 2007/01/22 13:54:46 ber Exp $
# 15 "/opt/topspin/exp/stan/nmr/lists/pp/cpmgpr1d.comp" 2


"p2=p1*2"
"d11=30m"
"d12=20u"
"acqt0=0"

# 1 "mc_line 23 file /opt/topspin/exp/stan/nmr/lists/pp/cpmgpr1d.comp expanding definition part of mc command before ze"
define delay MCWRK
define delay MCREST
"MCWRK = 0.500000*30m"
"MCREST = 30m - 30m"
# 23 "/opt/topspin/exp/stan/nmr/lists/pp/cpmgpr1d.comp"
1 ze
# 1 "mc_line 23 file /opt/topspin/exp/stan/nmr/lists/pp/cpmgpr1d.comp expanding definition of mc command after ze"
# 24 "/opt/topspin/exp/stan/nmr/lists/pp/cpmgpr1d.comp"
# 1 "mc_line 24 file /opt/topspin/exp/stan/nmr/lists/pp/cpmgpr1d.comp expanding start label for mc command"
2 MCWRK  * 2
LBLF0, MCREST
# 25 "/opt/topspin/exp/stan/nmr/lists/pp/cpmgpr1d.comp"
  d12 pl9:f1
  d1 cw:f1 ph29
  4u do:f1
  d12 pl1:f1
  p1 ph1
3 d20
  p2 ph2
  d20
  lo to 3 times l4
  go=2 ph31
# 1 "mc_line 35 file /opt/topspin/exp/stan/nmr/lists/pp/cpmgpr1d.comp expanding mc command in line"
  MCWRK wr #0
  MCWRK zd 
  lo to LBLF0 times td0

# 36 "/opt/topspin/exp/stan/nmr/lists/pp/cpmgpr1d.comp"
exit


ph1=0 0 2 2 1 1 3 3 
ph2=1 3 1 3 0 2 0 2
ph29=0
ph31=0 0 2 2 1 1 3 3


;pl1 : f1 channel - power level for pulse (default)
;pl9 : f1 channel - power level for presaturation
;p1 : f1 channel -  90 degree high power pulse
;p2 : f1 channel - 180 degree high power pulse
;d1 : relaxation delay; 1-5 * T1
;d11: delay for disk I/O                             [30 msec]
;d12: delay for power switching                      [20 usec]
;d20: fixed echo time to allow elimination of J-mod. effects 
;        d20 should be << 1/J ,but > (50 * P2)       [1-2 msec]
;l4: loop for T2 filter                              [4 - 20] 
;NS: 1 * n, total number of scans: NS * TD0
;DS: 16


;$Id: cpmgpr1d,v 1.4 2005/11/10 12:16:59 ber Exp $
