# Supplementary material for: 1H-NMR and MALDI-TOF MS as metabolomic quality control tests to classify platelet derived medium additives for GMP compliant cell expansion procedures
Source: PLoS One. 2018 Sep 6;13(9):e0203048. doi: 10.1371/journal.pone.0203048 (PMC6126812; doi:10.1371/journal.pone.0203048)
Supplement: S1 Dataset — In this dataset we reported raw data related to 5 samples analyzed by 1H-NMR. (ZIP) [file pone.0203048.s004.zip › S1 Dataset/A NMR/16A/13/pdata/1/auditp.txt]

##TITLE= Audit trail, TOPSPIN		Version 1.3
##JCAMPDX= 5.01
##ORIGIN= Bruker BioSpin GmbH
##OWNER= nmrsu
$$ /opt/topspin/data/AVIANO/nmr/16A683/13/pdata/1/auditp.txt
##AUDIT TRAIL=  $$ (NUMBER, WHEN, WHO, WHERE, VERSION, WHAT)
(   1,<2015-01-16 12:56:43.792 +0100>,<nmrsu>,<AV600>,<TOPSPIN 1.3>,
      <created by zg
	started at 2015-01-16 12:47:44.530 +0100,
	POWCHK enabled, PULCHK disabled
       configuration hash MD5:
       B9 CD CE AD 9B 1B 37 25 8D 16 4E 8A FD 9D 4D 0A
       data hash MD5: 96K
       6E 30 18 94 68 0F FA 91 6E E5 12 E4 69 BD EA F0>)
(   2,<2015-02-18 10:41:12.861 +0100>,<nmrsu>,<AV600>,<TOPSPIN 1.3>,
      <Start of raw data processing
       efp LB = 0.3 FT_mod = 6 PKNL = 1 PHC0 = 0 PHC1 = -4.217903 SI = 128K 
       data hash MD5: 128K
       3C D4 2E 8D 0F 2A 95 88 BA 85 E0 3F FD E0 50 1F>)
(   3,<2015-02-18 10:41:13.398 +0100>,<nmrsu>,<AV600>,<TOPSPIN 1.3>,
      <pk PHC0 = -101.8597 PHC1 = 0 
       data hash MD5: 128K
       A0 D6 9C 51 BC CA CF 31 9F 7E 70 54 66 60 45 40>)
(   4,<2015-02-18 10:41:13.546 +0100>,<nmrsu>,<AV600>,<TOPSPIN 1.3>,
      <abs ABSG = 1 
       data hash MD5: 128K
       65 1A D6 89 FA 25 31 33 62 71 F4 D9 7E 02 96 C2>)
##END=

$$ hash MD5
$$ 56 4C B5 82 F0 E8 72 1A 5A 04 48 2A F1 FA AD 13
