# Supplementary material for: 1H-NMR and MALDI-TOF MS as metabolomic quality control tests to classify platelet derived medium additives for GMP compliant cell expansion procedures
Source: PLoS One. 2018 Sep 6;13(9):e0203048. doi: 10.1371/journal.pone.0203048 (PMC6126812; doi:10.1371/journal.pone.0203048)
Supplement: S1 Dataset — In this dataset we reported raw data related to 5 samples analyzed by 1H-NMR. (ZIP) [file pone.0203048.s004.zip › S1 Dataset/A NMR/16A/13/pdata/1/procs]

##TITLE= Parameter file, TOPSPIN		Version 1.3
##JCAMPDX= 5.0
##DATATYPE= Parameter Values
##ORIGIN= UXNMR, Bruker Analytische Messtechnik GmbH
##OWNER= root
$$ 2015-02-18 10:41:13.546 +0100  nmrsu@AV600
$$ /opt/topspin/data/AVIANO/nmr/16A683/13/pdata/1/procs
##$ABSF1= 19.77544
##$ABSF2= -10.19409
##$ABSG= 1
##$ABSL= 3
##$ALPHA= 0
##$AQORDER= 0
##$ASSFAC= 0
##$ASSFACI= 0
##$ASSFACX= 0
##$ASSWID= 0
##$AUNMP= <proc_1d>
##$AXLEFT= 0
##$AXRIGHT= 0
##$AXTYPE= 0
##$AXUNIT= <>
##$AZFE= 0.1
##$AZFW= 0.1
##$BCFW= 0
##$BC_mod= 0
##$BYTORDP= 0
##$COROFFS= 0
##$CY= 15
##$DATMOD= 1
##$DC= 0
##$DFILT= <>
##$DTYPP= 0
##$F1P= 0
##$F2P= 0
##$FCOR= 0.5
##$FTSIZE= 131072
##$FT_mod= 6
##$GAMMA= 0
##$GB= 0
##$INTBC= 1
##$INTSCL= 1
##$ISEN= 128
##$LB= 0.3
##$LEV0= 0
##$LPBIN= 0
##$MAXI= 10000
##$MC2= 0
##$MEAN= 0
##$ME_mod= 0
##$MI= 0
##$NCOEF= 0
##$NC_proc= -8
##$NLEV= 6
##$NOISF1= 8.174992
##$NOISF2= 6.675002
##$NSP= 0
##$NTH_PF= 0
##$NTH_PI= 0
##$NZP= 0
##$OFFSET= 19.77544
##$PC= 1
##$PHC0= -101.8597
##$PHC1= -4.217903
##$PH_mod= 1
##$PKNL= yes
##$PPARMOD= 0
##$PPDIAG= 0
##$PPIPTYP= 0
##$PPMPNUM= 100
##$PPRESOL= 1
##$PSCAL= 4
##$PSIGN= 0
##$REVERSE= no
##$SF= 600.129945873738
##$SI= 131072
##$SIGF1= 5.6
##$SIGF2= 5.2
##$SINO= 400
##$SIOLD= 131072
##$SREGLST= <1H.CDCl3>
##$SSB= 0
##$STSI= 131072
##$STSR= 0
##$SW_p= 17985.6115107914
##$SYMM= 0
##$S_DEV= 0
##$T1D= 5
##$TDeff= 98304
##$TDoff= 0
##$TI= <>
##$TILT= no
##$TM1= 0
##$TM2= 0
##$TOPLEV= 0
##$USERP1= <user>
##$USERP2= <user>
##$USERP3= <user>
##$USERP4= <user>
##$USERP5= <user>
##$WDW= 1
##$XDIM= 8192
##$YMAX_p= 408389417
##$YMIN_p= -123941067
##END=
