# Supplementary material for: 1H-NMR and MALDI-TOF MS as metabolomic quality control tests to classify platelet derived medium additives for GMP compliant cell expansion procedures
Source: PLoS One. 2018 Sep 6;13(9):e0203048. doi: 10.1371/journal.pone.0203048 (PMC6126812; doi:10.1371/journal.pone.0203048)
Supplement: S1 Dataset — In this dataset we reported raw data related to 5 samples analyzed by 1H-NMR. (ZIP) [file pone.0203048.s004.zip › S1 Dataset/A NMR/16A/13/pulseprogram]

# 1 "/opt/topspin/exp/stan/nmr/lists/pp/ledbpgppr2s1d.comp"
;ledbpgppr2s1d
;avance-version (07/04/03)
;1D sequence for diffusion measurement using stimulated 
;   echo and LED
;using bipolar gradient pulses for diffusion
;using 2 spoil gradients
;with presaturation during relaxation delay
;
;D. Wu, A. Chen & C.S. Johnson Jr., 
;   J. Magn. Reson. A 115, 260-264 (1995).
;
;$CLASS=HighRes
;$DIM=1D
;$TYPE=
;$SUBTYPE=
;$COMMENT=


;$OWNER=stsc
# 1 "/opt/topspin/exp/stan/nmr/lists/pp/Avance.incl" 1
;Avance.incl
;
;avance-version (07/01/22)
;
;$CLASS=HighRes Incl
;$COMMENT=


;$Id: Avance1.incl,v 1.10.6.2 2007/01/22 13:54:46 ber Exp $
# 20 "/opt/topspin/exp/stan/nmr/lists/pp/ledbpgppr2s1d.comp" 2

# 1 "/opt/topspin/exp/stan/nmr/lists/pp/Grad.incl" 1
;Grad.incl  -  include file for Gradient Spectroscopy
;
;avance-version (02/05/31)
;
;$CLASS=HighRes Incl
;$COMMENT=


define list<gradient> EA=<EA>


;$Id: Grad1.incl,v 1.7.10.1 2005/11/10 13:18:56 ber Exp $
# 21 "/opt/topspin/exp/stan/nmr/lists/pp/ledbpgppr2s1d.comp" 2

# 1 "/opt/topspin/exp/stan/nmr/lists/pp/Delay.incl" 1
;Delay.incl  -  include file for commonly used delays
;
;version 00/02/07
;
;$CLASS=HighRes Incl
;$COMMENT=


;general delays

define delay DELTA
define delay DELTA1
define delay DELTA2
define delay DELTA3
define delay DELTA4
define delay DELTA5
define delay DELTA6
define delay DELTA7
define delay DELTA8

define delay TAU
define delay TAU1
define delay TAU2
define delay TAU3
define delay TAU4
define delay TAU5


;delays for centering pulses

define delay CEN_HN1
define delay CEN_HN2
define delay CEN_HN3
define delay CEN_HC1
define delay CEN_HC2
define delay CEN_HC3
define delay CEN_HC4
define delay CEN_HP1
define delay CEN_HP2
define delay CEN_CN1
define delay CEN_CN2
define delay CEN_CN3
define delay CEN_CN4
define delay CEN_CP1
define delay CEN_CP2


;loop counters

define loopcounter COUNTER
define loopcounter SCALEF
define loopcounter FACTOR1
define loopcounter FACTOR2
define loopcounter FACTOR3


;$Id: Delay.incl,v 1.11.10.1 2005/11/10 13:18:56 ber Exp $
# 22 "/opt/topspin/exp/stan/nmr/lists/pp/ledbpgppr2s1d.comp" 2


"p2=p1*2"
"d12=20u"


"DELTA1=d20-p1*2-p2-p30*2-d16*2-p19-d16-d12-4u"
"DELTA2=d21-p19-d16-d12-8u"


"acqt0=-p1*2/3.1416"


# 1 "mc_line 36 file /opt/topspin/exp/stan/nmr/lists/pp/ledbpgppr2s1d.comp expanding definition part of mc command before ze"
define delay MCWRK
define delay MCREST
"MCWRK = 0.500000*30m"
"MCREST = 30m - 30m"
# 36 "/opt/topspin/exp/stan/nmr/lists/pp/ledbpgppr2s1d.comp"
1 ze
# 1 "mc_line 36 file /opt/topspin/exp/stan/nmr/lists/pp/ledbpgppr2s1d.comp expanding definition of mc command after ze"
# 37 "/opt/topspin/exp/stan/nmr/lists/pp/ledbpgppr2s1d.comp"
# 1 "mc_line 37 file /opt/topspin/exp/stan/nmr/lists/pp/ledbpgppr2s1d.comp expanding start label for mc command"
2 MCWRK  * 2
LBLF0, MCREST
# 38 "/opt/topspin/exp/stan/nmr/lists/pp/ledbpgppr2s1d.comp"
3 d12 pl9:f1
  d1 cw:f1 ph29
  50u do:f1 setnmr2|0 setnmr0|34|32|33
  d12 pl1:f1
  p1 ph1
  p30:gp6
  d16
  p2 ph1
  p30:gp6*-1
  d16
  p1 ph2
  p19:gp7
  d16 pl9:f1
  DELTA1 cw:f1 ph29
  4u do:f1
  d12 pl1:f1
  p1 ph3
  p30:gp6
  d16
  p2 ph1
  p30:gp6*-1
  d16
  p1 ph4
  p19:gp8
  d16 pl9:f1
  DELTA2 cw:f1 ph29
  4u do:f1
  d12 pl1:f1
  4u setnmr2^0 setnmr0^34^32^33
  p1 ph5
  go=2 ph31
# 1 "mc_line 69 file /opt/topspin/exp/stan/nmr/lists/pp/ledbpgppr2s1d.comp expanding mc command in line"
  MCWRK wr #0
  MCWRK zd 
  lo to LBLF0 times td0

# 70 "/opt/topspin/exp/stan/nmr/lists/pp/ledbpgppr2s1d.comp"
exit


ph1= 0
ph2= 0 0 2 2
ph3= 0 0 0 0 2 2 2 2  1 1 1 1 3 3 3 3
ph4= 0 2 0 2 2 0 2 0  1 3 1 3 3 1 3 1
ph5= 0 0 0 0 2 2 2 2  1 1 1 1 3 3 3 3
ph29=0
ph31=0 2 2 0 2 0 0 2  3 1 1 3 1 3 3 1


;pl1 : f1 channel - power level for pulse (default)
;pl9 : f1 channel - power level for presaturation
;p1  : f1 channel -  90 degree high power pulse
;p2  : f1 channel - 180 degree high power pulse
;p19: gradient pulse 2 (spoil gradient)
;p30: gradient pulse (little DELTA * 0.5)
;d1  : relaxation delay; 1-5 * T1
;d12: delay for power switching                      [20 usec]
;d16: delay for gradient recovery
;d20: diffusion time (big DELTA)
;d21: eddy current delay (Te)	                     [5 ms]
;NS: 8 * n
;DS: 4 * m


;use gradient ratio:    gp 6 : gp 7   : gp 8
;                       var  : -17.13 : -13.17

;for z-only gradients:
;gpz6: 1-100%
;gpz7: -17.13% (spoil)
;gpz8: -13.17% (spoil)

;use gradient files:   
;gpnam6: SINE.100
;gpnam7: SINE.100
;gpnam8: SINE.100


;$Id: ledbpgppr2s1d,v 1.2 2007/04/11 13:34:30 ber Exp $
