# Supplementary material for: 1H-NMR and MALDI-TOF MS as metabolomic quality control tests to classify platelet derived medium additives for GMP compliant cell expansion procedures
Source: PLoS One. 2018 Sep 6;13(9):e0203048. doi: 10.1371/journal.pone.0203048 (PMC6126812; doi:10.1371/journal.pone.0203048)
Supplement: S1 Dataset — In this dataset we reported raw data related to 5 samples analyzed by 1H-NMR. (ZIP) [file pone.0203048.s004.zip › S1 Dataset/A NMR/16A/14/pdata/1/auditp.txt]

##TITLE= Audit trail, TOPSPIN		Version 1.3
##JCAMPDX= 5.01
##ORIGIN= Bruker BioSpin GmbH
##OWNER= nmrsu
$$ /opt/topspin/data/AVIANO/nmr/16A683/14/pdata/1/auditp.txt
##AUDIT TRAIL=  $$ (NUMBER, WHEN, WHO, WHERE, VERSION, WHAT)
(   1,<2015-01-16 13:23:13.937 +0100>,<nmrsu>,<AV600>,<TOPSPIN 1.3>,
      <created by zg
	started at 2015-01-16 12:56:47.914 +0100,
	POWCHK enabled, PULCHK disabled
       configuration hash MD5:
       B9 CD CE AD 9B 1B 37 25 8D 16 4E 8A FD 9D 4D 0A
       data hash MD5: 8K * 40
       B0 AF BC 3A 49 85 4A 52 0C 1C 1F 47 CA 1A 4F E2>)
(   2,<2015-02-18 10:41:28.120 +0100>,<nmrsu>,<AV600>,<TOPSPIN 1.3>,
      <Start of raw data processing
       xfb same F2: TDeff = 8K SI = 128K WDW = 1 LB = 0.3 FT_mod = 6 PKNL = 1 F1: SI = 1K WDW = 3 SSB = 0 FT_mod = 6 PH_mod = 2
       data hash MD5: 128K * 1K
       0D 8F 2A 08 6D F8 0D 14 64 00 7D 31 0A 2B 1F 06>)
(   3,<2015-02-18 10:41:40.246 +0100>,<nmrsu>,<AV600>,<TOPSPIN 1.3>,
      <abs2 F2: ABSG = 5 ABSF1 = 10.00002 ABSF2 = 7.173544e-05
       data hash MD5: 128K * 1K
       31 C9 46 AF 23 F9 05 35 04 1E 6B 73 38 21 14 E4>)
(   4,<2015-02-18 10:41:43.847 +0100>,<nmrsu>,<AV600>,<TOPSPIN 1.3>,
      <tilt F2: ALPHA = 1
       data hash MD5: 128K * 1K
       CC 31 DE 95 56 C4 CE 73 05 65 F2 EB 24 A3 94 E1>)
(   5,<2015-02-18 10:41:51.330 +0100>,<nmrsu>,<AV600>,<TOPSPIN 1.3>,
      <abs1 F1: ABSG = 5 ABSF1 = 0.8331491 ABSF2 = -0.8331487
       data hash MD5: 128K * 1K
       B4 EE 47 02 94 46 28 8D 6D DC 61 0D 0D A9 EE B0>)
(   6,<2015-02-18 10:42:02.056 +0100>,<nmrsu>,<AV600>,<TOPSPIN 1.3>,
      <symj
       data hash MD5: 128K * 1K
       EC 29 6E 01 32 9D E9 03 0C 28 A4 F0 A0 20 2C 4D>)
(   7,<2015-02-23 17:31:14.296 +0100>,<nmrsu>,<AV600>,<TOPSPIN 1.3>,
      <processed data deleted>)
##END=

$$ hash MD5
$$ CA 60 DD A2 6E C7 35 7F 20 0E 78 C4 BF 26 10 FA
