# Supplementary material for: 1H-NMR and MALDI-TOF MS as metabolomic quality control tests to classify platelet derived medium additives for GMP compliant cell expansion procedures
Source: PLoS One. 2018 Sep 6;13(9):e0203048. doi: 10.1371/journal.pone.0203048 (PMC6126812; doi:10.1371/journal.pone.0203048)
Supplement: S1 Dataset — In this dataset we reported raw data related to 5 samples analyzed by 1H-NMR. (ZIP) [file pone.0203048.s004.zip › S1 Dataset/A NMR/16A/14/pulseprogram]

# 1 "/opt/topspin/exp/stan/nmr/lists/pp/jresgpprqf"
;jresgpprqf
;avance-version (07/03/08)
;homonuclear J-resolved 2D correlation
;with presaturation during relaxation delay
;using gradients
;
;$CLASS=HighRes
;$DIM=2D
;$TYPE=
;$SUBTYPE=
;$COMMENT=


# 1 "/opt/topspin/exp/stan/nmr/lists/pp/Avance.incl" 1
;Avance.incl
;
;avance-version (07/01/22)
;
;$CLASS=HighRes Incl
;$COMMENT=


;$Id: Avance1.incl,v 1.10.6.2 2007/01/22 13:54:46 ber Exp $
# 14 "/opt/topspin/exp/stan/nmr/lists/pp/jresgpprqf" 2

# 1 "/opt/topspin/exp/stan/nmr/lists/pp/Grad.incl" 1
;Grad.incl  -  include file for Gradient Spectroscopy
;
;avance-version (02/05/31)
;
;$CLASS=HighRes Incl
;$COMMENT=


define list<gradient> EA=<EA>


;$Id: Grad1.incl,v 1.7.10.1 2005/11/10 13:18:56 ber Exp $
# 15 "/opt/topspin/exp/stan/nmr/lists/pp/jresgpprqf" 2


"p2=p1*2"
"d0=3u"
"d11=30m"
"d12=20u"


# 1 "mc_line 24 file /opt/topspin/exp/stan/nmr/lists/pp/jresgpprqf expanding definition part of mc command before ze"
define delay MCWRK
define delay MCREST
"MCWRK = d11"
"MCREST = d11 - d11"
# 24 "/opt/topspin/exp/stan/nmr/lists/pp/jresgpprqf"
1 ze
# 1 "mc_line 24 file /opt/topspin/exp/stan/nmr/lists/pp/jresgpprqf expanding definition of mc command after ze"
# 25 "/opt/topspin/exp/stan/nmr/lists/pp/jresgpprqf"
# 1 "mc_line 25 file /opt/topspin/exp/stan/nmr/lists/pp/jresgpprqf expanding start label for mc command"
2 MCWRK 
LBLF1, MCREST
# 26 "/opt/topspin/exp/stan/nmr/lists/pp/jresgpprqf"
3 d12 pl9:f1
  d1 cw:f1 ph29
  4u do:f1
  d12 pl1:f1
  50u setnmr2|0 setnmr0|34|32|33
  p1 ph1
  4u
  d0
  p16:gp1
  d16
  p2 ph2
  4u
  p16:gp2
  d16
  d0 setnmr2^0 setnmr0^34^32^33
  go=2 ph31
# 1 "mc_line 42 file /opt/topspin/exp/stan/nmr/lists/pp/jresgpprqf expanding mc command in line"
  MCWRK  wr #0 if #0 zd id0 
  lo to LBLF1 times td1
# 43 "/opt/topspin/exp/stan/nmr/lists/pp/jresgpprqf"
exit


ph1=0 0 0 0 1 1 1 1 2 2 2 2 3 3 3 3
ph2=0 2 1 3 1 3 2 0 1 3 2 0 2 0 3 1
ph29=0
ph31=0 0 2 2 1 1 3 3


;pl1 : f1 channel - power level for pulse (default)
;pl9 : f1 channel - power level for presaturation
;p1 : f1 channel -  90 degree high power pulse
;p2 : f1 channel -  180 degree high power pulse
;p16: homospoil/gradient pulse                       [1 msec]
;d0 : incremented delay (2D)                         [3 usec]
;d1 : relaxation delay; 1-5 * T1
;d11: delay for disk I/O                             [30msec]
;d12: delay for power switching                      [20 usec]
;d16: delay for homospoil/gradient recovery
;in0: 1/(2 * w), w = max. width of multiplet
;nd0: 2
;NS: 4 * n
;DS: 16
;td1: number of experiments
;FnMODE: QF


;use gradient ratio:    gp 1 : gp 2
;                         10 :   10

;for z-only gradients:
;gpz1: 10%
;gpz2: 10%

;use gradient files:
;gpnam1: SINE.100
;gpnam2: SINE.100


;$Id: jresgpprqf,v 1.1 2007/03/09 11:14:46 ber Exp $
