# Supplementary material for: 1H-NMR and MALDI-TOF MS as metabolomic quality control tests to classify platelet derived medium additives for GMP compliant cell expansion procedures
Source: PLoS One. 2018 Sep 6;13(9):e0203048. doi: 10.1371/journal.pone.0203048 (PMC6126812; doi:10.1371/journal.pone.0203048)
Supplement: S1 Dataset — In this dataset we reported raw data related to 5 samples analyzed by 1H-NMR. (ZIP) [file pone.0203048.s004.zip › S1 Dataset/A NMR/17A/10/pdata/1/assocs]

##TITLE= Parameter file, Bruker DataServer ($Id: ParamWrapper.c,v 1.57 2005/01/28 14:38:04 prs Exp $)
##JCAMPDX= 5.0
##DATATYPE= Parameter Values
##ORIGIN= Bruker BioSpin GmbH
##$MULTDISP= /opt/topspin/data/AVIANO/nmr/16D683/10/pdata/1
##OWNER= nmrsu
##END=
