# Supplementary material for: 1H-NMR and MALDI-TOF MS as metabolomic quality control tests to classify platelet derived medium additives for GMP compliant cell expansion procedures
Source: PLoS One. 2018 Sep 6;13(9):e0203048. doi: 10.1371/journal.pone.0203048 (PMC6126812; doi:10.1371/journal.pone.0203048)
Supplement: S1 Dataset — In this dataset we reported raw data related to 5 samples analyzed by 1H-NMR. (ZIP) [file pone.0203048.s004.zip › S1 Dataset/A NMR/17A/10/pdata/1/auditp.txt]

##TITLE= Audit trail, TOPSPIN		Version 1.3
##JCAMPDX= 5.01
##ORIGIN= Bruker BioSpin GmbH
##OWNER= nmrsu
$$ /opt/topspin/data/AVIANO/nmr/17A717/10/pdata/1/auditp.txt
##AUDIT TRAIL=  $$ (NUMBER, WHEN, WHO, WHERE, VERSION, WHAT)
(   1,<2015-01-19 09:22:52.844 +0100>,<nmrsu>,<AV600>,<TOPSPIN 1.3>,
      <created by zg
	started at 2015-01-19 09:22:42.954 +0100,
	POWCHK enabled, PULCHK disabled
       configuration hash MD5:
       B9 CD CE AD 9B 1B 37 25 8D 16 4E 8A FD 9D 4D 0A
       data hash MD5: 64K
       6E 3C 23 17 1A 6C C1 07 D7 84 D9 DA 54 FB 5A BE>)
(   2,<2015-01-19 09:22:56.829 +0100>,<nmrsu>,<AV600>,<TOPSPIN 1.3>,
      <Start of raw data processing
       efp LB = 0.3 FT_mod = 6 PKNL = 1 PHC0 = 371.8871 PHC1 = 137.6438 SI = 64K 
       data hash MD5: 64K
       A2 27 92 42 1F AA E7 21 42 48 96 CE B2 92 84 38>)
##END=

$$ hash MD5
$$ DD F9 69 78 45 DB DB 0D 0A B1 51 8C 93 51 D8 46
