# Supplementary material for: 1H-NMR and MALDI-TOF MS as metabolomic quality control tests to classify platelet derived medium additives for GMP compliant cell expansion procedures
Source: PLoS One. 2018 Sep 6;13(9):e0203048. doi: 10.1371/journal.pone.0203048 (PMC6126812; doi:10.1371/journal.pone.0203048)
Supplement: S1 Dataset — In this dataset we reported raw data related to 5 samples analyzed by 1H-NMR. (ZIP) [file pone.0203048.s004.zip › S1 Dataset/A NMR/17A/11/pdata/1/auditp.txt]

##TITLE= Audit trail, TOPSPIN		Version 1.3
##JCAMPDX= 5.01
##ORIGIN= Bruker BioSpin GmbH
##OWNER= nmrsu
$$ /opt/topspin/data/AVIANO/nmr/17A717/11/pdata/1/auditp.txt
##AUDIT TRAIL=  $$ (NUMBER, WHEN, WHO, WHERE, VERSION, WHAT)
(   1,<2015-01-19 09:33:00.201 +0100>,<nmrsu>,<AV600>,<TOPSPIN 1.3>,
      <created by zg
	started at 2015-01-19 09:24:08.895 +0100,
	POWCHK enabled, PULCHK disabled
       configuration hash MD5:
       B9 CD CE AD 9B 1B 37 25 8D 16 4E 8A FD 9D 4D 0A
       data hash MD5: 96K
       6A 4B B1 F2 0B 25 F1 7F CA 0D CB EB B4 EC 46 F2>)
(   2,<2015-01-19 10:17:12.218 +0100>,<nmrsu>,<AV600>,<TOPSPIN 1.3>,
      <Start of raw data processing
       efp LB = 0.3 FT_mod = 6 PKNL = 1 PHC0 = 0 PHC1 = 0 SI = 128K 
       data hash MD5: 128K
       44 55 81 B8 4E 0F 19 46 CA CB F3 FF F6 57 8E C5>)
(   3,<2015-01-19 10:17:12.785 +0100>,<nmrsu>,<AV600>,<TOPSPIN 1.3>,
      <pk PHC0 = -42.79724 PHC1 = 0 
       data hash MD5: 128K
       DC 66 EC 2F 4A 0B E1 D6 3C 9B 2B 29 96 CB A8 57>)
(   4,<2015-02-18 10:47:29.262 +0100>,<nmrsu>,<AV600>,<TOPSPIN 1.3>,
      <abs ABSG = 1 
       data hash MD5: 128K
       85 9D AB F6 3D A3 76 3D F6 3D 2C C9 3A 47 5C 69>)
##END=

$$ hash MD5
$$ 3D E6 E1 7F DF EA 98 75 BF 13 E2 6E 76 FA 49 1C
