# Supplementary material for: 1H-NMR and MALDI-TOF MS as metabolomic quality control tests to classify platelet derived medium additives for GMP compliant cell expansion procedures
Source: PLoS One. 2018 Sep 6;13(9):e0203048. doi: 10.1371/journal.pone.0203048 (PMC6126812; doi:10.1371/journal.pone.0203048)
Supplement: S1 Dataset — In this dataset we reported raw data related to 5 samples analyzed by 1H-NMR. (ZIP) [file pone.0203048.s004.zip › S1 Dataset/A NMR/17A/12/pdata/1/auditp.txt]

##TITLE= Audit trail, TOPSPIN		Version 1.3
##JCAMPDX= 5.01
##ORIGIN= Bruker BioSpin GmbH
##OWNER= nmrsu
$$ /opt/topspin/data/AVIANO/nmr/17A717/12/pdata/1/auditp.txt
##AUDIT TRAIL=  $$ (NUMBER, WHEN, WHO, WHERE, VERSION, WHAT)
(   1,<2015-01-19 09:41:13.698 +0100>,<nmrsu>,<AV600>,<TOPSPIN 1.3>,
      <created by zg
	started at 2015-01-19 09:33:04.343 +0100,
	POWCHK enabled, PULCHK disabled
       configuration hash MD5:
       B9 CD CE AD 9B 1B 37 25 8D 16 4E 8A FD 9D 4D 0A
       data hash MD5: 72K
       49 8E 30 76 A1 FA CA 84 B0 CB 0D 92 28 4B 97 0B>)
(   2,<2015-02-18 10:47:36.642 +0100>,<nmrsu>,<AV600>,<TOPSPIN 1.3>,
      <Start of raw data processing
       efp LB = 0.3 FT_mod = 6 PKNL = 1 PHC0 = 0 PHC1 = 9.384993 SI = 128K 
       data hash MD5: 128K
       BF B5 47 5B DF 43 8D 37 76 9F A6 F7 F0 FF 07 DF>)
(   3,<2015-02-18 10:47:37.236 +0100>,<nmrsu>,<AV600>,<TOPSPIN 1.3>,
      <pk PHC0 = 241.8146 PHC1 = 0 
       data hash MD5: 128K
       44 35 CB 6A 7C 57 D7 4E 13 E6 4A 8E 89 BD 94 84>)
(   4,<2015-02-18 10:47:37.785 +0100>,<nmrsu>,<AV600>,<TOPSPIN 1.3>,
      <abs ABSG = 1 
       data hash MD5: 128K
       09 C1 C9 F5 E1 BC 8D 28 DE 5C 1A A9 34 D0 E2 93>)
##END=

$$ hash MD5
$$ AE 4A 09 DD 3C AF 87 AC DF B2 50 06 4B BA E3 B0
