# Supplementary material for: 1H-NMR and MALDI-TOF MS as metabolomic quality control tests to classify platelet derived medium additives for GMP compliant cell expansion procedures
Source: PLoS One. 2018 Sep 6;13(9):e0203048. doi: 10.1371/journal.pone.0203048 (PMC6126812; doi:10.1371/journal.pone.0203048)
Supplement: S1 Dataset — In this dataset we reported raw data related to 5 samples analyzed by 1H-NMR. (ZIP) [file pone.0203048.s004.zip › S1 Dataset/A NMR/17A/13/audita.txt]

##TITLE= Audit trail, TOPSPIN		Version 1.3
##JCAMPDX= 5.01
##ORIGIN= Bruker BioSpin GmbH
##OWNER= nmrsu
$$ /opt/topspin/data/AVIANO/nmr/17A717/13/audita.txt
##AUDIT TRAIL=  $$ (NUMBER, WHEN, WHO, WHERE, VERSION, WHAT)
(   1,<2015-01-19 09:50:17.082 +0100>,<nmrsu>,<AV600>,<TOPSPIN 1.3>,
      <created by zg
	started at 2015-01-19 09:41:17.841 +0100,
	POWCHK enabled, PULCHK disabled
       configuration hash MD5:
       B9 CD CE AD 9B 1B 37 25 8D 16 4E 8A FD 9D 4D 0A
       data hash MD5: 96K
       92 8F 0F C7 5C E4 E9 F2 E4 74 15 87 B8 06 53 71>)
##END=

$$ hash MD5
$$ 1F D0 3A D9 27 25 0C 00 D5 9C 0A 6E BC 51 25 AA
