# Supplementary material for: 1H-NMR and MALDI-TOF MS as metabolomic quality control tests to classify platelet derived medium additives for GMP compliant cell expansion procedures
Source: PLoS One. 2018 Sep 6;13(9):e0203048. doi: 10.1371/journal.pone.0203048 (PMC6126812; doi:10.1371/journal.pone.0203048)
Supplement: S1 Dataset — In this dataset we reported raw data related to 5 samples analyzed by 1H-NMR. (ZIP) [file pone.0203048.s004.zip › S1 Dataset/A NMR/17A/13/pdata/1/auditp.txt]

##TITLE= Audit trail, TOPSPIN		Version 1.3
##JCAMPDX= 5.01
##ORIGIN= Bruker BioSpin GmbH
##OWNER= nmrsu
$$ /opt/topspin/data/AVIANO/nmr/17A717/13/pdata/1/auditp.txt
##AUDIT TRAIL=  $$ (NUMBER, WHEN, WHO, WHERE, VERSION, WHAT)
(   1,<2015-01-19 09:50:17.082 +0100>,<nmrsu>,<AV600>,<TOPSPIN 1.3>,
      <created by zg
	started at 2015-01-19 09:41:17.841 +0100,
	POWCHK enabled, PULCHK disabled
       configuration hash MD5:
       B9 CD CE AD 9B 1B 37 25 8D 16 4E 8A FD 9D 4D 0A
       data hash MD5: 96K
       92 8F 0F C7 5C E4 E9 F2 E4 74 15 87 B8 06 53 71>)
(   2,<2015-02-18 10:47:41.457 +0100>,<nmrsu>,<AV600>,<TOPSPIN 1.3>,
      <Start of raw data processing
       efp LB = 0.3 FT_mod = 6 PKNL = 1 PHC0 = 0 PHC1 = -4.217903 SI = 128K 
       data hash MD5: 128K
       14 A5 C4 BE B0 BF A2 B7 6A DF 16 4B 41 5C C4 64>)
(   3,<2015-02-18 10:47:42.024 +0100>,<nmrsu>,<AV600>,<TOPSPIN 1.3>,
      <pk PHC0 = 244.9786 PHC1 = 0 
       data hash MD5: 128K
       8D CB 16 78 DA 12 A7 5F EA 3B 28 E8 9C 42 5E 0A>)
(   4,<2015-02-18 10:47:42.184 +0100>,<nmrsu>,<AV600>,<TOPSPIN 1.3>,
      <abs ABSG = 1 
       data hash MD5: 128K
       66 3A D6 4E 2E DE C5 7C A6 91 4E AC 33 3F 85 AE>)
##END=

$$ hash MD5
$$ A4 B8 02 5D DB D0 58 30 6B A4 DE 17 68 FB CF 8D
