# Supplementary material for: 1H-NMR and MALDI-TOF MS as metabolomic quality control tests to classify platelet derived medium additives for GMP compliant cell expansion procedures
Source: PLoS One. 2018 Sep 6;13(9):e0203048. doi: 10.1371/journal.pone.0203048 (PMC6126812; doi:10.1371/journal.pone.0203048)
Supplement: S1 Dataset — In this dataset we reported raw data related to 5 samples analyzed by 1H-NMR. (ZIP) [file pone.0203048.s004.zip › S1 Dataset/A NMR/17A/14/pdata/1/auditp.txt]

##TITLE= Audit trail, TOPSPIN		Version 1.3
##JCAMPDX= 5.01
##ORIGIN= Bruker BioSpin GmbH
##OWNER= nmrsu
$$ /opt/topspin/data/AVIANO/nmr/17A717/14/pdata/1/auditp.txt
##AUDIT TRAIL=  $$ (NUMBER, WHEN, WHO, WHERE, VERSION, WHAT)
(   1,<2015-01-19 10:16:47.240 +0100>,<nmrsu>,<AV600>,<TOPSPIN 1.3>,
      <created by zg
	started at 2015-01-19 09:50:21.195 +0100,
	POWCHK enabled, PULCHK disabled
       configuration hash MD5:
       B9 CD CE AD 9B 1B 37 25 8D 16 4E 8A FD 9D 4D 0A
       data hash MD5: 8K * 40
       B7 F2 2F C6 60 E7 33 E1 C5 B3 DC 37 17 F2 8C 95>)
(   2,<2015-02-18 10:47:58.663 +0100>,<nmrsu>,<AV600>,<TOPSPIN 1.3>,
      <Start of raw data processing
       xfb same F2: TDeff = 8K SI = 128K WDW = 1 LB = 0.3 FT_mod = 6 PKNL = 1 F1: SI = 1K WDW = 3 SSB = 0 FT_mod = 6 PH_mod = 2
       data hash MD5: 128K * 1K
       87 E4 BD C0 D6 91 6C D0 DC DE 23 C2 17 AD DA C4>)
(   3,<2015-02-18 10:48:09.600 +0100>,<nmrsu>,<AV600>,<TOPSPIN 1.3>,
      <abs2 F2: ABSG = 5 ABSF1 = 10.00002 ABSF2 = 7.173544e-05
       data hash MD5: 128K * 1K
       A7 00 EE F4 D1 30 1F 5C 7D 35 60 B5 B4 3D 52 DC>)
(   4,<2015-02-18 10:48:13.706 +0100>,<nmrsu>,<AV600>,<TOPSPIN 1.3>,
      <tilt F2: ALPHA = 1
       data hash MD5: 128K * 1K
       7A 36 7E D1 A3 05 8A FA 0C 47 35 A3 D3 BF 45 0B>)
(   5,<2015-02-18 10:48:21.489 +0100>,<nmrsu>,<AV600>,<TOPSPIN 1.3>,
      <abs1 F1: ABSG = 5 ABSF1 = 0.8331491 ABSF2 = -0.8331487
       data hash MD5: 128K * 1K
       C9 B2 BB E9 35 32 99 C3 B0 36 A1 38 27 D7 E4 CF>)
(   6,<2015-02-18 10:48:29.409 +0100>,<nmrsu>,<AV600>,<TOPSPIN 1.3>,
      <symj
       data hash MD5: 128K * 1K
       3F 75 38 B0 2D 10 94 3B 00 5D 71 DE 7F 9B B1 9E>)
(   7,<2015-02-23 17:31:16.621 +0100>,<nmrsu>,<AV600>,<TOPSPIN 1.3>,
      <processed data deleted>)
##END=

$$ hash MD5
$$ 63 12 73 FE D8 B5 EF 7E 64 32 70 AE A4 82 55 26
