# Supplementary material for: 1H-NMR and MALDI-TOF MS as metabolomic quality control tests to classify platelet derived medium additives for GMP compliant cell expansion procedures
Source: PLoS One. 2018 Sep 6;13(9):e0203048. doi: 10.1371/journal.pone.0203048 (PMC6126812; doi:10.1371/journal.pone.0203048)
Supplement: S1 Dataset — In this dataset we reported raw data related to 5 samples analyzed by 1H-NMR. (ZIP) [file pone.0203048.s004.zip › S1 Dataset/A NMR/18A/10/audita.txt]

##TITLE= Audit trail, TOPSPIN		Version 1.3
##JCAMPDX= 5.01
##ORIGIN= Bruker BioSpin GmbH
##OWNER= nmrsu
$$ /opt/topspin/data/AVIANO/nmr/18A735/10/audita.txt
##AUDIT TRAIL=  $$ (NUMBER, WHEN, WHO, WHERE, VERSION, WHAT)
(   1,<2015-01-19 14:05:01.058 +0100>,<nmrsu>,<AV600>,<TOPSPIN 1.3>,
      <created by zg
	started at 2015-01-19 14:04:51.111 +0100,
	POWCHK enabled, PULCHK disabled
       configuration hash MD5:
       B9 CD CE AD 9B 1B 37 25 8D 16 4E 8A FD 9D 4D 0A
       data hash MD5: 64K
       E7 9C 52 7F 2B DB E0 F8 26 EF 0A B1 32 8B 48 D7>)
##END=

$$ hash MD5
$$ 05 1A 76 C8 9E 4C 34 DF 6E 54 11 8A 3E 7A 83 30
