# Supplementary material for: 1H-NMR and MALDI-TOF MS as metabolomic quality control tests to classify platelet derived medium additives for GMP compliant cell expansion procedures
Source: PLoS One. 2018 Sep 6;13(9):e0203048. doi: 10.1371/journal.pone.0203048 (PMC6126812; doi:10.1371/journal.pone.0203048)
Supplement: S2 Dataset — In this dataset we reported raw data related to 5 samples analyzed by MALDI-TOF MS. (ZIP) [file pone.0203048.s005.zip]

Archive with 282 entries (153 files):
- S2 Dataset/
- S2 Dataset/A Maldi/
- S2 Dataset/A Maldi/16A/
- S2 Dataset/A Maldi/16A/0_L9/
- S2 Dataset/A Maldi/16A/0_L9/1/
- S2 Dataset/A Maldi/16A/0_L9/1/1SLin/
- S2 Dataset/A Maldi/16A/0_L9/1/1SLin/acqu
- S2 Dataset/A Maldi/16A/0_L9/1/1SLin/acqus
- S2 Dataset/A Maldi/16A/0_L9/1/1SLin/fid
- S2 Dataset/A Maldi/16A/0_L9/1/1SLin/pdata/
- S2 Dataset/A Maldi/16A/0_L9/1/1SLin/pdata/1/
- S2 Dataset/A Maldi/16A/0_L9/1/1SLin/pdata/1/1r
- S2 Dataset/A Maldi/16A/0_L9/1/1SLin/pdata/1/proc
- S2 Dataset/A Maldi/16A/0_L9/1/1SLin/pdata/1/procs
- S2 Dataset/A Maldi/16A/0_L9/1/1SLin/sptype
- S2 Dataset/A Maldi/17A/
- S2 Dataset/A Maldi/17A/0_L13/
- S2 Dataset/A Maldi/17A/0_L13/1/
- S2 Dataset/A Maldi/17A/0_L13/1/1SLin/
- S2 Dataset/A Maldi/17A/0_L13/1/1SLin/acqu
- S2 Dataset/A Maldi/17A/0_L13/1/1SLin/acqus
- S2 Dataset/A Maldi/17A/0_L13/1/1SLin/fid
- S2 Dataset/A Maldi/17A/0_L13/1/1SLin/pdata/
- S2 Dataset/A Maldi/17A/0_L13/1/1SLin/pdata/1/
- S2 Dataset/A Maldi/17A/0_L13/1/1SLin/pdata/1/1r
- S2 Dataset/A Maldi/17A/0_L13/1/1SLin/pdata/1/proc
- S2 Dataset/A Maldi/17A/0_L13/1/1SLin/pdata/1/procs
- S2 Dataset/A Maldi/17A/0_L13/1/1SLin/sptype
- S2 Dataset/A Maldi/18A/
- S2 Dataset/A Maldi/18A/0_L17/
- S2 Dataset/A Maldi/18A/0_L17/1/
- S2 Dataset/A Maldi/18A/0_L17/1/1SLin/
- S2 Dataset/A Maldi/18A/0_L17/1/1SLin/acqu
- S2 Dataset/A Maldi/18A/0_L17/1/1SLin/acqus
- S2 Dataset/A Maldi/18A/0_L17/1/1SLin/fid
- S2 Dataset/A Maldi/18A/0_L17/1/1SLin/pdata/
- S2 Dataset/A Maldi/18A/0_L17/1/1SLin/pdata/1/
- S2 Dataset/A Maldi/18A/0_L17/1/1SLin/pdata/1/1r
- S2 Dataset/A Maldi/18A/0_L17/1/1SLin/pdata/1/proc
- S2 Dataset/A Maldi/18A/0_L17/1/1SLin/pdata/1/procs
- S2 Dataset/A Maldi/18A/0_L17/1/1SLin/sptype
- S2 Dataset/A Maldi/19A/
- S2 Dataset/A Maldi/19A/0_M3/
- S2 Dataset/A Maldi/19A/0_M3/1/
- S2 Dataset/A Maldi/19A/0_M3/1/1SLin/
- S2 Dataset/A Maldi/19A/0_M3/1/1SLin/acqu
- S2 Dataset/A Maldi/19A/0_M3/1/1SLin/acqus
- S2 Dataset/A Maldi/19A/0_M3/1/1SLin/fid
- S2 Dataset/A Maldi/19A/0_M3/1/1SLin/pdata/
- S2 Dataset/A Maldi/19A/0_M3/1/1SLin/pdata/1/
- S2 Dataset/A Maldi/19A/0_M3/1/1SLin/pdata/1/1r
- S2 Dataset/A Maldi/19A/0_M3/1/1SLin/pdata/1/proc
- S2 Dataset/A Maldi/19A/0_M3/1/1SLin/pdata/1/procs
- S2 Dataset/A Maldi/19A/0_M3/1/1SLin/sptype
- S2 Dataset/A Maldi/20A/
- S2 Dataset/A Maldi/20A/0_M7/
- S2 Dataset/A Maldi/20A/0_M7/1/
- S2 Dataset/A Maldi/20A/0_M7/1/1SLin/
- S2 Dataset/A Maldi/20A/0_M7/1/1SLin/acqu
- S2 Dataset/A Maldi/20A/0_M7/1/1SLin/acqus
- S2 Dataset/A Maldi/20A/0_M7/1/1SLin/fid
- S2 Dataset/A Maldi/20A/0_M7/1/1SLin/pdata/
- S2 Dataset/A Maldi/20A/0_M7/1/1SLin/pdata/1/
- S2 Dataset/A Maldi/20A/0_M7/1/1SLin/pdata/1/1r
- S2 Dataset/A Maldi/20A/0_M7/1/1SLin/pdata/1/proc
- S2 Dataset/A Maldi/20A/0_M7/1/1SLin/pdata/1/procs
- S2 Dataset/A Maldi/20A/0_M7/1/1SLin/sptype
- S2 Dataset/B Maldi/
- S2 Dataset/B Maldi/16B/
- S2 Dataset/B Maldi/16B/0_L10/
- S2 Dataset/B Maldi/16B/0_L10/1/
- S2 Dataset/B Maldi/16B/0_L10/1/1SLin/
- S2 Dataset/B Maldi/16B/0_L10/1/1SLin/acqu
- S2 Dataset/B Maldi/16B/0_L10/1/1SLin/acqus
- S2 Dataset/B Maldi/16B/0_L10/1/1SLin/Analysis.FAmethod
- S2 Dataset/B Maldi/16B/0_L10/1/1SLin/AnalysisParameter.xml
- S2 Dataset/B Maldi/16B/0_L10/1/1SLin/fid
- S2 Dataset/B Maldi/16B/0_L10/1/1SLin/pdata/
- S2 Dataset/B Maldi/16B/0_L10/1/1SLin/pdata/1/
- S2 Dataset/B Maldi/16B/0_L10/1/1SLin/pdata/1/1r
- S2 Dataset/B Maldi/16B/0_L10/1/1SLin/pdata/1/proc
- S2 Dataset/B Maldi/16B/0_L10/1/1SLin/pdata/1/procs
- S2 Dataset/B Maldi/16B/0_L10/1/1SLin/sptype
- S2 Dataset/B Maldi/17B/
- S2 Dataset/B Maldi/17B/0_L14/
- S2 Dataset/B Maldi/17B/0_L14/1/
- S2 Dataset/B Maldi/17B/0_L14/1/1SLin/
- S2 Dataset/B Maldi/17B/0_L14/1/1SLin/acqu
- S2 Dataset/B Maldi/17B/0_L14/1/1SLin/acqus
- S2 Dataset/B Maldi/17B/0_L14/1/1SLin/fid
- S2 Dataset/B Maldi/17B/0_L14/1/1SLin/pdata/
- S2 Dataset/B Maldi/17B/0_L14/1/1SLin/pdata/1/
- S2 Dataset/B Maldi/17B/0_L14/1/1SLin/pdata/1/1r
- S2 Dataset/B Maldi/17B/0_L14/1/1SLin/pdata/1/proc
- S2 Dataset/B Maldi/17B/0_L14/1/1SLin/pdata/1/procs
- S2 Dataset/B Maldi/17B/0_L14/1/1SLin/sptype
- S2 Dataset/B Maldi/18B/
- S2 Dataset/B Maldi/18B/0_L18/
- S2 Dataset/B Maldi/18B/0_L18/1/
- S2 Dataset/B Maldi/18B/0_L18/1/1SLin/
- S2 Dataset/B Maldi/18B/0_L18/1/1SLin/acqu
- S2 Dataset/B Maldi/18B/0_L18/1/1SLin/acqus
- S2 Dataset/B Maldi/18B/0_L18/1/1SLin/fid
- S2 Dataset/B Maldi/18B/0_L18/1/1SLin/pdata/
- S2 Dataset/B Maldi/18B/0_L18/1/1SLin/pdata/1/
- S2 Dataset/B Maldi/18B/0_L18/1/1SLin/pdata/1/1r
- S2 Dataset/B Maldi/18B/0_L18/1/1SLin/pdata/1/proc
- S2 Dataset/B Maldi/18B/0_L18/1/1SLin/pdata/1/procs
- S2 Dataset/B Maldi/18B/0_L18/1/1SLin/sptype
- S2 Dataset/B Maldi/19B/
- S2 Dataset/B Maldi/19B/0_M4/
- S2 Dataset/B Maldi/19B/0_M4/1/
- S2 Dataset/B Maldi/19B/0_M4/1/1SLin/
- S2 Dataset/B Maldi/19B/0_M4/1/1SLin/acqu
- S2 Dataset/B Maldi/19B/0_M4/1/1SLin/acqus
- S2 Dataset/B Maldi/19B/0_M4/1/1SLin/fid
- S2 Dataset/B Maldi/19B/0_M4/1/1SLin/pdata/
- S2 Dataset/B Maldi/19B/0_M4/1/1SLin/pdata/1/
- S2 Dataset/B Maldi/19B/0_M4/1/1SLin/pdata/1/1r
- S2 Dataset/B Maldi/19B/0_M4/1/1SLin/pdata/1/proc
- S2 Dataset/B Maldi/19B/0_M4/1/1SLin/pdata/1/procs
- S2 Dataset/B Maldi/19B/0_M4/1/1SLin/sptype
- S2 Dataset/B Maldi/20B/
- S2 Dataset/B Maldi/20B/0_M8/
- S2 Dataset/B Maldi/20B/0_M8/1/
- S2 Dataset/B Maldi/20B/0_M8/1/1SLin/
- S2 Dataset/B Maldi/20B/0_M8/1/1SLin/acqu
- S2 Dataset/B Maldi/20B/0_M8/1/1SLin/acqus
- S2 Dataset/B Maldi/20B/0_M8/1/1SLin/fid
- S2 Dataset/B Maldi/20B/0_M8/1/1SLin/pdata/
- S2 Dataset/B Maldi/20B/0_M8/1/1SLin/pdata/1/
- S2 Dataset/B Maldi/20B/0_M8/1/1SLin/pdata/1/1r
- S2 Dataset/B Maldi/20B/0_M8/1/1SLin/pdata/1/proc
- S2 Dataset/B Maldi/20B/0_M8/1/1SLin/pdata/1/procs
- S2 Dataset/B Maldi/20B/0_M8/1/1SLin/sptype
- S2 Dataset/C Maldi/
- S2 Dataset/C Maldi/16C/
- S2 Dataset/C Maldi/16C/0_L11/
- S2 Dataset/C Maldi/16C/0_L11/1/
- S2 Dataset/C Maldi/16C/0_L11/1/1SLin/
- S2 Dataset/C Maldi/16C/0_L11/1/1SLin/acqu
- S2 Dataset/C Maldi/16C/0_L11/1/1SLin/acqus
- S2 Dataset/C Maldi/16C/0_L11/1/1SLin/fid
- S2 Dataset/C Maldi/16C/0_L11/1/1SLin/pdata/
- S2 Dataset/C Maldi/16C/0_L11/1/1SLin/pdata/1/
- S2 Dataset/C Maldi/16C/0_L11/1/1SLin/pdata/1/1r
- S2 Dataset/C Maldi/16C/0_L11/1/1SLin/pdata/1/proc
- S2 Dataset/C Maldi/16C/0_L11/1/1SLin/pdata/1/procs
- S2 Dataset/C Maldi/16C/0_L11/1/1SLin/sptype
- S2 Dataset/C Maldi/17C/
- S2 Dataset/C Maldi/17C/0_L15/
- S2 Dataset/C Maldi/17C/0_L15/1/
- S2 Dataset/C Maldi/17C/0_L15/1/1SLin/
- S2 Dataset/C Maldi/17C/0_L15/1/1SLin/acqu
- S2 Dataset/C Maldi/17C/0_L15/1/1SLin/acqus
- S2 Dataset/C Maldi/17C/0_L15/1/1SLin/Analysis.FAmethod
- S2 Dataset/C Maldi/17C/0_L15/1/1SLin/AnalysisParameter.xml
- S2 Dataset/C Maldi/17C/0_L15/1/1SLin/fid
- S2 Dataset/C Maldi/17C/0_L15/1/1SLin/pdata/
- S2 Dataset/C Maldi/17C/0_L15/1/1SLin/pdata/1/
- S2 Dataset/C Maldi/17C/0_L15/1/1SLin/pdata/1/1r
- S2 Dataset/C Maldi/17C/0_L15/1/1SLin/pdata/1/proc
- S2 Dataset/C Maldi/17C/0_L15/1/1SLin/pdata/1/procs
- S2 Dataset/C Maldi/17C/0_L15/1/1SLin/sptype
- S2 Dataset/C Maldi/17C/0_L15/2/
- S2 Dataset/C Maldi/17C/0_L15/2/1SLin/
- S2 Dataset/C Maldi/17C/0_L15/2/1SLin/acqu
- S2 Dataset/C Maldi/17C/0_L15/2/1SLin/acqus
- S2 Dataset/C Maldi/17C/0_L15/2/1SLin/fid
- S2 Dataset/C Maldi/17C/0_L15/2/1SLin/pdata/
- S2 Dataset/C Maldi/17C/0_L15/2/1SLin/pdata/1/
- S2 Dataset/C Maldi/17C/0_L15/2/1SLin/pdata/1/1r
- S2 Dataset/C Maldi/17C/0_L15/2/1SLin/pdata/1/proc
- S2 Dataset/C Maldi/17C/0_L15/2/1SLin/pdata/1/procs
- S2 Dataset/C Maldi/17C/0_L15/2/1SLin/sptype
- S2 Dataset/C Maldi/18C/
- S2 Dataset/C Maldi/18C/0_M1/
- S2 Dataset/C Maldi/18C/0_M1/1/
- S2 Dataset/C Maldi/18C/0_M1/1/1SLin/
- S2 Dataset/C Maldi/18C/0_M1/1/1SLin/acqu
- S2 Dataset/C Maldi/18C/0_M1/1/1SLin/acqus
- S2 Dataset/C Maldi/18C/0_M1/1/1SLin/fid
- S2 Dataset/C Maldi/18C/0_M1/1/1SLin/pdata/
- S2 Dataset/C Maldi/18C/0_M1/1/1SLin/pdata/1/
- S2 Dataset/C Maldi/18C/0_M1/1/1SLin/pdata/1/1r
- S2 Dataset/C Maldi/18C/0_M1/1/1SLin/pdata/1/proc
- S2 Dataset/C Maldi/18C/0_M1/1/1SLin/pdata/1/procs
- S2 Dataset/C Maldi/18C/0_M1/1/1SLin/sptype
- S2 Dataset/C Maldi/19C/
- S2 Dataset/C Maldi/19C/0_M5/
- S2 Dataset/C Maldi/19C/0_M5/1/
- S2 Dataset/C Maldi/19C/0_M5/1/1SLin/
- S2 Dataset/C Maldi/19C/0_M5/1/1SLin/acqu
- S2 Dataset/C Maldi/19C/0_M5/1/1SLin/acqus
- S2 Dataset/C Maldi/19C/0_M5/1/1SLin/fid
- S2 Dataset/C Maldi/19C/0_M5/1/1SLin/pdata/
- S2 Dataset/C Maldi/19C/0_M5/1/1SLin/pdata/1/
- S2 Dataset/C Maldi/19C/0_M5/1/1SLin/pdata/1/1r
- S2 Dataset/C Maldi/19C/0_M5/1/1SLin/pdata/1/proc
- S2 Dataset/C Maldi/19C/0_M5/1/1SLin/pdata/1/procs
- S2 Dataset/C Maldi/19C/0_M5/1/1SLin/sptype
- S2 Dataset/C Maldi/20C/
- S2 Dataset/C Maldi/20C/0_M9/
- S2 Dataset/C Maldi/20C/0_M9/1/
- S2 Dataset/C Maldi/20C/0_M9/1/1SLin/
- S2 Dataset/C Maldi/20C/0_M9/1/1SLin/acqu
- S2 Dataset/C Maldi/20C/0_M9/1/1SLin/acqus
- S2 Dataset/C Maldi/20C/0_M9/1/1SLin/fid
- S2 Dataset/C Maldi/20C/0_M9/1/1SLin/pdata/
- S2 Dataset/C Maldi/20C/0_M9/1/1SLin/pdata/1/
- S2 Dataset/C Maldi/20C/0_M9/1/1SLin/pdata/1/1r
- S2 Dataset/C Maldi/20C/0_M9/1/1SLin/pdata/1/proc
- S2 Dataset/C Maldi/20C/0_M9/1/1SLin/pdata/1/procs
- S2 Dataset/C Maldi/20C/0_M9/1/1SLin/sptype
- S2 Dataset/D Maldi/
- S2 Dataset/D Maldi/16D/
- S2 Dataset/D Maldi/16D/0_L12/
- S2 Dataset/D Maldi/16D/0_L12/1/
- S2 Dataset/D Maldi/16D/0_L12/1/1SLin/
- S2 Dataset/D Maldi/16D/0_L12/1/1SLin/acqu
- S2 Dataset/D Maldi/16D/0_L12/1/1SLin/acqus
- S2 Dataset/D Maldi/16D/0_L12/1/1SLin/fid
- S2 Dataset/D Maldi/16D/0_L12/1/1SLin/pdata/
- S2 Dataset/D Maldi/16D/0_L12/1/1SLin/pdata/1/
- S2 Dataset/D Maldi/16D/0_L12/1/1SLin/pdata/1/1r
- S2 Dataset/D Maldi/16D/0_L12/1/1SLin/pdata/1/proc
- S2 Dataset/D Maldi/16D/0_L12/1/1SLin/pdata/1/procs
- S2 Dataset/D Maldi/16D/0_L12/1/1SLin/sptype
- S2 Dataset/D Maldi/17D/
- S2 Dataset/D Maldi/17D/0_L16/
- S2 Dataset/D Maldi/17D/0_L16/1/
- S2 Dataset/D Maldi/17D/0_L16/1/1SLin/
- S2 Dataset/D Maldi/17D/0_L16/1/1SLin/acqu
- S2 Dataset/D Maldi/17D/0_L16/1/1SLin/acqus
- S2 Dataset/D Maldi/17D/0_L16/1/1SLin/Analysis.FAmethod
- S2 Dataset/D Maldi/17D/0_L16/1/1SLin/AnalysisParameter.xml
- S2 Dataset/D Maldi/17D/0_L16/1/1SLin/fid
- S2 Dataset/D Maldi/17D/0_L16/1/1SLin/pdata/
- S2 Dataset/D Maldi/17D/0_L16/1/1SLin/pdata/1/
- S2 Dataset/D Maldi/17D/0_L16/1/1SLin/pdata/1/1r
- S2 Dataset/D Maldi/17D/0_L16/1/1SLin/pdata/1/proc
- S2 Dataset/D Maldi/17D/0_L16/1/1SLin/pdata/1/procs
- S2 Dataset/D Maldi/17D/0_L16/1/1SLin/sptype
- S2 Dataset/D Maldi/18D/
- S2 Dataset/D Maldi/18D/0_M2/
- S2 Dataset/D Maldi/18D/0_M2/1/
- S2 Dataset/D Maldi/18D/0_M2/1/1SLin/
- S2 Dataset/D Maldi/18D/0_M2/1/1SLin/acqu
- S2 Dataset/D Maldi/18D/0_M2/1/1SLin/acqus
- S2 Dataset/D Maldi/18D/0_M2/1/1SLin/fid
- S2 Dataset/D Maldi/18D/0_M2/1/1SLin/pdata/
- S2 Dataset/D Maldi/18D/0_M2/1/1SLin/pdata/1/
- S2 Dataset/D Maldi/18D/0_M2/1/1SLin/pdata/1/1r
- S2 Dataset/D Maldi/18D/0_M2/1/1SLin/pdata/1/proc
- S2 Dataset/D Maldi/18D/0_M2/1/1SLin/pdata/1/procs
- S2 Dataset/D Maldi/18D/0_M2/1/1SLin/sptype
- S2 Dataset/D Maldi/19D/
- S2 Dataset/D Maldi/19D/0_M6/
- S2 Dataset/D Maldi/19D/0_M6/1/
- S2 Dataset/D Maldi/19D/0_M6/1/1SLin/
- S2 Dataset/D Maldi/19D/0_M6/1/1SLin/acqu
- S2 Dataset/D Maldi/19D/0_M6/1/1SLin/acqus
- S2 Dataset/D Maldi/19D/0_M6/1/1SLin/fid
- S2 Dataset/D Maldi/19D/0_M6/1/1SLin/pdata/
- S2 Dataset/D Maldi/19D/0_M6/1/1SLin/pdata/1/
- S2 Dataset/D Maldi/19D/0_M6/1/1SLin/pdata/1/1r
- S2 Dataset/D Maldi/19D/0_M6/1/1SLin/pdata/1/proc
- S2 Dataset/D Maldi/19D/0_M6/1/1SLin/pdata/1/procs
- S2 Dataset/D Maldi/19D/0_M6/1/1SLin/sptype
- S2 Dataset/D Maldi/20D/
- S2 Dataset/D Maldi/20D/0_M10/
- S2 Dataset/D Maldi/20D/0_M10/1/
- S2 Dataset/D Maldi/20D/0_M10/1/1SLin/
- S2 Dataset/D Maldi/20D/0_M10/1/1SLin/acqu
- S2 Dataset/D Maldi/20D/0_M10/1/1SLin/acqus
- S2 Dataset/D Maldi/20D/0_M10/1/1SLin/fid
- S2 Dataset/D Maldi/20D/0_M10/1/1SLin/pdata/
- S2 Dataset/D Maldi/20D/0_M10/1/1SLin/pdata/1/
- S2 Dataset/D Maldi/20D/0_M10/1/1SLin/pdata/1/1r
- S2 Dataset/D Maldi/20D/0_M10/1/1SLin/pdata/1/proc
- S2 Dataset/D Maldi/20D/0_M10/1/1SLin/pdata/1/procs
- S2 Dataset/D Maldi/20D/0_M10/1/1SLin/sptype
