# Supplementary material for: 1H-NMR and MALDI-TOF MS as metabolomic quality control tests to classify platelet derived medium additives for GMP compliant cell expansion procedures
Source: PLoS One. 2018 Sep 6;13(9):e0203048. doi: 10.1371/journal.pone.0203048 (PMC6126812; doi:10.1371/journal.pone.0203048)
Supplement: S2 Dataset — In this dataset we reported raw data related to 5 samples analyzed by MALDI-TOF MS. (ZIP) [file pone.0203048.s005.zip › S2 Dataset/B Maldi/16B/0_L10/1/1SLin/AnalysisParameter.xml]

<AnnotationParameter cid="{CDB192E9-EFB1-4914-B70B-266C15471B3A}">

	<BuildingBlockName>Amino Acids</BuildingBlockName>

	<FontFaceName>Arial</FontFaceName>

	<FontPointSize>80</FontPointSize>

	<FontOrientation>0</FontOrientation>

	<SearchTolerance>0.5</SearchTolerance>

	<SearchToleranceUnit>Da</SearchToleranceUnit>

	<StringType>0</StringType>

	<PreviewFlag>false</PreviewFlag>

	<ShowMassDifferenceFlag>false</ShowMassDifferenceFlag>

</AnnotationParameter>
