# Supplementary material for: 1H-NMR and MALDI-TOF MS as metabolomic quality control tests to classify platelet derived medium additives for GMP compliant cell expansion procedures
Source: PLoS One. 2018 Sep 6;13(9):e0203048. doi: 10.1371/journal.pone.0203048 (PMC6126812; doi:10.1371/journal.pone.0203048)
Supplement: S2 Dataset — In this dataset we reported raw data related to 5 samples analyzed by MALDI-TOF MS. (ZIP) [file pone.0203048.s005.zip › S2 Dataset/C Maldi/17C/0_L15/1/1SLin/Analysis.FAmethod]

<method type="MS" name="17C_0_L15_1" version="3.3" creator="flexAnalysis">

	<MethodParameter>

		<DisplayParameter>

			<MassPrecision>3</MassPrecision>

			<ReplaceOriginalSpectrum>true</ReplaceOriginalSpectrum>

		</DisplayParameter>

		<PrpMethod>

			<PrpMethodName>FA_MS</PrpMethodName>

			<PrpMethodXML>&lt;!--Bruker Daltonics  (BDAL) may occasionally provide you with updates 

of this file format in a manner that seems to be appropriate to BDAL. 

All such updates shall be deemed to be part of the BDAL software 

for all purposes hereunder. 

 In case you use BDAL - file formats in any other manner, 

BDAL shall not be liable for any loss or damage caused. Furthermore you are not entitled to claim compatibility of updated 

formats with older versions.--&gt;

&lt;FilterContainer name="9a9f9477-9a25-414b-802f-ff50cb274313" cid="" version="1.0.47.1"&gt;

&lt;Content name="Baseline Subtraction"&gt;

&lt;ComboFilter cid="{A72B0A1D-B2E1-4E8C-909B-0F280753FCF0}"&gt;

	&lt;Active&gt;TopHat&lt;/Active&gt;

	&lt;Filter cid="{DD2457C9-2B2F-4B9E-A115-4EE0E1593C7D}"&gt;

		&lt;ConvexHullV3 cid="{F3B82837-D5A5-4FFF-A8EF-03664FF74F00}"&gt;

			&lt;Parameter cid="{13C3FEBB-A225-4352-A563-777159178858}"&gt;

				&lt;Flatness type="Double"&gt;0.8&lt;/Flatness&gt;

			&lt;/Parameter&gt;

		&lt;/ConvexHullV3&gt;

		&lt;Median cid="{BDA96754-CB89-9622-3EFA-2CCB77000000}"&gt;

			&lt;Parameter cid="{F139916F-6195-BC94-7DE0-494AA2000000}"&gt;

				&lt;Flatness type="Double"&gt;0.8&lt;/Flatness&gt;

				&lt;MedianLevel type="Double"&gt;0.5&lt;/MedianLevel&gt;

			&lt;/Parameter&gt;

		&lt;/Median&gt;

		&lt;TopHat cid="{1A775981-5562-48C9-9737-BB172208B986}"&gt;

			&lt;Parameter cid="{6A073A1C-AD71-431C-A588-79E7200B4D3F}"&gt;

				&lt;Flatness type="Double"&gt;0.8&lt;/Flatness&gt;

			&lt;/Parameter&gt;

		&lt;/TopHat&gt;

	&lt;/Filter&gt;

&lt;/ComboFilter&gt;

&lt;/Content&gt;

&lt;Content name="Baseline Subtraction MLE Apex"&gt;

&lt;ComboFilter cid="{A72B0A1D-B2E1-4E8C-909B-0F280753FCF0}"&gt;

	&lt;Active&gt;TopHat&lt;/Active&gt;

	&lt;Filter cid="{DD2457C9-2B2F-4B9E-A115-4EE0E1593C7D}"&gt;

		&lt;ConvexHullV3 cid="{F3B82837-D5A5-4FFF-A8EF-03664FF74F00}"&gt;

			&lt;Parameter cid="{13C3FEBB-A225-4352-A563-777159178858}"&gt;

				&lt;Flatness type="Double"&gt;0.8&lt;/Flatness&gt;

			&lt;/Parameter&gt;

		&lt;/ConvexHullV3&gt;

		&lt;Median cid="{BDA96754-CB89-9622-3EFA-2CCB77000000}"&gt;

			&lt;Parameter cid="{F139916F-6195-BC94-7DE0-494AA2000000}"&gt;

				&lt;Flatness type="Double"&gt;0.8&lt;/Flatness&gt;

				&lt;MedianLevel type="Double"&gt;0.5&lt;/MedianLevel&gt;

			&lt;/Parameter&gt;

		&lt;/Median&gt;

		&lt;TopHat cid="{1A775981-5562-48C9-9737-BB172208B986}"&gt;

			&lt;Parameter cid="{6A073A1C-AD71-431C-A588-79E7200B4D3F}"&gt;

				&lt;Flatness type="Double"&gt;0.8&lt;/Flatness&gt;

			&lt;/Parameter&gt;

		&lt;/TopHat&gt;

	&lt;/Filter&gt;

&lt;/ComboFilter&gt;

&lt;/Content&gt;

&lt;Content name="Baseline Subtraction MLE Centroid"&gt;

&lt;ComboFilter cid="{A72B0A1D-B2E1-4E8C-909B-0F280753FCF0}"&gt;

	&lt;Active&gt;TopHat&lt;/Active&gt;

	&lt;Filter cid="{DD2457C9-2B2F-4B9E-A115-4EE0E1593C7D}"&gt;

		&lt;ConvexHullV3 cid="{F3B82837-D5A5-4FFF-A8EF-03664FF74F00}"&gt;

			&lt;Parameter cid="{13C3FEBB-A225-4352-A563-777159178858}"&gt;

				&lt;Flatness type="Double"&gt;0.8&lt;/Flatness&gt;

			&lt;/Parameter&gt;

		&lt;/ConvexHullV3&gt;

		&lt;Median cid="{BDA96754-CB89-9622-3EFA-2CCB77000000}"&gt;

			&lt;Parameter cid="{F139916F-6195-BC94-7DE0-494AA2000000}"&gt;

				&lt;Flatness type="Double"&gt;0.8&lt;/Flatness&gt;

				&lt;MedianLevel type="Double"&gt;0.5&lt;/MedianLevel&gt;

			&lt;/Parameter&gt;

		&lt;/Median&gt;

		&lt;TopHat cid="{1A775981-5562-48C9-9737-BB172208B986}"&gt;

			&lt;Parameter cid="{6A073A1C-AD71-431C-A588-79E7200B4D3F}"&gt;

				&lt;Flatness type="Double"&gt;0.8&lt;/Flatness&gt;

			&lt;/Parameter&gt;

		&lt;/TopHat&gt;

	&lt;/Filter&gt;

&lt;/ComboFilter&gt;

&lt;/Content&gt;

&lt;Content name="Baseline Subtraction MLE CorrEnh"&gt;

&lt;ComboFilter cid="{A72B0A1D-B2E1-4E8C-909B-0F280753FCF0}"&gt;

	&lt;Active&gt;TopHat&lt;/Active&gt;

	&lt;Filter cid="{DD2457C9-2B2F-4B9E-A115-4EE0E1593C7D}"&gt;

		&lt;ConvexHullV3 cid="{F3B82837-D5A5-4FFF-A8EF-03664FF74F00}"&gt;

			&lt;Parameter cid="{13C3FEBB-A225-4352-A563-777159178858}"&gt;

				&lt;Flatness type="Double"&gt;0.8&lt;/Flatness&gt;

			&lt;/Parameter&gt;

		&lt;/ConvexHullV3&gt;

		&lt;Median cid="{BDA96754-CB89-9622-3EFA-2CCB77000000}"&gt;

			&lt;Parameter cid="{F139916F-6195-BC94-7DE0-494AA2000000}"&gt;

				&lt;Flatness type="Double"&gt;0.8&lt;/Flatness&gt;

				&lt;MedianLevel type="Double"&gt;0.5&lt;/MedianLevel&gt;

			&lt;/Parameter&gt;

		&lt;/Median&gt;

		&lt;TopHat cid="{1A775981-5562-48C9-9737-BB172208B986}"&gt;

			&lt;Parameter cid="{6A073A1C-AD71-431C-A588-79E7200B4D3F}"&gt;

				&lt;Flatness type="Double"&gt;0.8&lt;/Flatness&gt;

			&lt;/Parameter&gt;

		&lt;/TopHat&gt;

	&lt;/Filter&gt;

&lt;/ComboFilter&gt;

&lt;/Content&gt;

&lt;Content name="Baseline Subtraction MLE Snap"&gt;

&lt;ComboFilter cid="{A72B0A1D-B2E1-4E8C-909B-0F280753FCF0}"&gt;

	&lt;Active&gt;TopHat&lt;/Active&gt;

	&lt;Filter cid="{DD2457C9-2B2F-4B9E-A115-4EE0E1593C7D}"&gt;

		&lt;Median cid="{BDA96754-CB89-9622-3EFA-2CCB77000000}"&gt;

			&lt;Parameter cid="{F139916F-6195-BC94-7DE0-494AA2000000}"&gt;

				&lt;Flatness type="Double"&gt;0.8&lt;/Flatness&gt;

				&lt;MedianLevel type="Double"&gt;0.5&lt;/MedianLevel&gt;

			&lt;/Parameter&gt;

		&lt;/Median&gt;

		&lt;TopHat cid="{1A775981-5562-48C9-9737-BB172208B986}"&gt;

			&lt;Parameter cid="{6A073A1C-AD71-431C-A588-79E7200B4D3F}"&gt;

				&lt;Flatness type="Double"&gt;0.8&lt;/Flatness&gt;

			&lt;/Parameter&gt;

		&lt;/TopHat&gt;

	&lt;/Filter&gt;

&lt;/ComboFilter&gt;

&lt;/Content&gt;

&lt;Content name="Baseline Subtraction MLE Sum"&gt;

&lt;ComboFilter cid="{A72B0A1D-B2E1-4E8C-909B-0F280753FCF0}"&gt;

	&lt;Active&gt;TopHat&lt;/Active&gt;

	&lt;Filter cid="{DD2457C9-2B2F-4B9E-A115-4EE0E1593C7D}"&gt;

		&lt;ConvexHullV3 cid="{F3B82837-D5A5-4FFF-A8EF-03664FF74F00}"&gt;

			&lt;Parameter cid="{13C3FEBB-A225-4352-A563-777159178858}"&gt;

				&lt;Flatness type="Double"&gt;0.8&lt;/Flatness&gt;

			&lt;/Parameter&gt;

		&lt;/ConvexHullV3&gt;

		&lt;Median cid="{BDA96754-CB89-9622-3EFA-2CCB77000000}"&gt;

			&lt;Parameter cid="{F139916F-6195-BC94-7DE0-494AA2000000}"&gt;

				&lt;Flatness type="Double"&gt;0.8&lt;/Flatness&gt;

				&lt;MedianLevel type="Double"&gt;0.5&lt;/MedianLevel&gt;

			&lt;/Parameter&gt;

		&lt;/Median&gt;

		&lt;TopHat cid="{1A775981-5562-48C9-9737-BB172208B986}"&gt;

			&lt;Parameter cid="{6A073A1C-AD71-431C-A588-79E7200B4D3F}"&gt;

				&lt;Flatness type="Double"&gt;0.8&lt;/Flatness&gt;

			&lt;/Parameter&gt;

		&lt;/TopHat&gt;

	&lt;/Filter&gt;

&lt;/ComboFilter&gt;

&lt;/Content&gt;

&lt;Content name="Baseline Subtraction MLE XMass"&gt;

&lt;ComboFilter cid="{A72B0A1D-B2E1-4E8C-909B-0F280753FCF0}"&gt;

	&lt;Active&gt;TopHat&lt;/Active&gt;

	&lt;Filter cid="{DD2457C9-2B2F-4B9E-A115-4EE0E1593C7D}"&gt;

		&lt;ConvexHullV3 cid="{F3B82837-D5A5-4FFF-A8EF-03664FF74F00}"&gt;

			&lt;Parameter cid="{13C3FEBB-A225-4352-A563-777159178858}"&gt;

				&lt;Flatness type="Double"&gt;0.8&lt;/Flatness&gt;

			&lt;/Parameter&gt;

		&lt;/ConvexHullV3&gt;

		&lt;Median cid="{BDA96754-CB89-9622-3EFA-2CCB77000000}"&gt;

			&lt;Parameter cid="{F139916F-6195-BC94-7DE0-494AA2000000}"&gt;

				&lt;Flatness type="Double"&gt;0.8&lt;/Flatness&gt;

				&lt;MedianLevel type="Double"&gt;0.5&lt;/MedianLevel&gt;

			&lt;/Parameter&gt;

		&lt;/Median&gt;

		&lt;TopHat cid="{1A775981-5562-48C9-9737-BB172208B986}"&gt;

			&lt;Parameter cid="{6A073A1C-AD71-431C-A588-79E7200B4D3F}"&gt;

				&lt;Flatness type="Double"&gt;0.8&lt;/Flatness&gt;

			&lt;/Parameter&gt;

		&lt;/TopHat&gt;

	&lt;/Filter&gt;

&lt;/ComboFilter&gt;

&lt;/Content&gt;

&lt;Content name="Baseline Subtraction MLF Apex"&gt;

&lt;ComboFilter cid="{A72B0A1D-B2E1-4E8C-909B-0F280753FCF0}"&gt;

	&lt;Active&gt;TopHat&lt;/Active&gt;

	&lt;Filter cid="{DD2457C9-2B2F-4B9E-A115-4EE0E1593C7D}"&gt;

		&lt;ConvexHullV3 cid="{F3B82837-D5A5-4FFF-A8EF-03664FF74F00}"&gt;

			&lt;Parameter cid="{13C3FEBB-A225-4352-A563-777159178858}"&gt;

				&lt;Flatness type="Double"&gt;0.8&lt;/Flatness&gt;

			&lt;/Parameter&gt;

		&lt;/ConvexHullV3&gt;

		&lt;Median cid="{BDA96754-CB89-9622-3EFA-2CCB77000000}"&gt;

			&lt;Parameter cid="{F139916F-6195-BC94-7DE0-494AA2000000}"&gt;

				&lt;Flatness type="Double"&gt;0.8&lt;/Flatness&gt;

				&lt;MedianLevel type="Double"&gt;0.5&lt;/MedianLevel&gt;

			&lt;/Parameter&gt;

		&lt;/Median&gt;

		&lt;TopHat cid="{1A775981-5562-48C9-9737-BB172208B986}"&gt;

			&lt;Parameter cid="{6A073A1C-AD71-431C-A588-79E7200B4D3F}"&gt;

				&lt;Flatness type="Double"&gt;0.8&lt;/Flatness&gt;

			&lt;/Parameter&gt;

		&lt;/TopHat&gt;

	&lt;/Filter&gt;

&lt;/ComboFilter&gt;

&lt;/Content&gt;

&lt;Content name="Baseline Subtraction MLF Centroid"&gt;

&lt;ComboFilter cid="{A72B0A1D-B2E1-4E8C-909B-0F280753FCF0}"&gt;

	&lt;Active&gt;TopHat&lt;/Active&gt;

	&lt;Filter cid="{DD2457C9-2B2F-4B9E-A115-4EE0E1593C7D}"&gt;

		&lt;ConvexHullV3 cid="{F3B82837-D5A5-4FFF-A8EF-03664FF74F00}"&gt;

			&lt;Parameter cid="{13C3FEBB-A225-4352-A563-777159178858}"&gt;

				&lt;Flatness type="Double"&gt;0.8&lt;/Flatness&gt;

			&lt;/Parameter&gt;

		&lt;/ConvexHullV3&gt;

		&lt;Median cid="{BDA96754-CB89-9622-3EFA-2CCB77000000}"&gt;

			&lt;Parameter cid="{F139916F-6195-BC94-7DE0-494AA2000000}"&gt;

				&lt;Flatness type="Double"&gt;0.8&lt;/Flatness&gt;

				&lt;MedianLevel type="Double"&gt;0.5&lt;/MedianLevel&gt;

			&lt;/Parameter&gt;

		&lt;/Median&gt;

		&lt;TopHat cid="{1A775981-5562-48C9-9737-BB172208B986}"&gt;

			&lt;Parameter cid="{6A073A1C-AD71-431C-A588-79E7200B4D3F}"&gt;

				&lt;Flatness type="Double"&gt;0.8&lt;/Flatness&gt;

			&lt;/Parameter&gt;

		&lt;/TopHat&gt;

	&lt;/Filter&gt;

&lt;/ComboFilter&gt;

&lt;/Content&gt;

&lt;Content name="Baseline Subtraction MLF CorrEnh"&gt;

&lt;ComboFilter cid="{A72B0A1D-B2E1-4E8C-909B-0F280753FCF0}"&gt;

	&lt;Active&gt;TopHat&lt;/Active&gt;

	&lt;Filter cid="{DD2457C9-2B2F-4B9E-A115-4EE0E1593C7D}"&gt;

		&lt;ConvexHullV3 cid="{F3B82837-D5A5-4FFF-A8EF-03664FF74F00}"&gt;

			&lt;Parameter cid="{13C3FEBB-A225-4352-A563-777159178858}"&gt;

				&lt;Flatness type="Double"&gt;0.8&lt;/Flatness&gt;

			&lt;/Parameter&gt;

		&lt;/ConvexHullV3&gt;

		&lt;Median cid="{BDA96754-CB89-9622-3EFA-2CCB77000000}"&gt;

			&lt;Parameter cid="{F139916F-6195-BC94-7DE0-494AA2000000}"&gt;

				&lt;Flatness type="Double"&gt;0.8&lt;/Flatness&gt;

				&lt;MedianLevel type="Double"&gt;0.5&lt;/MedianLevel&gt;

			&lt;/Parameter&gt;

		&lt;/Median&gt;

		&lt;TopHat cid="{1A775981-5562-48C9-9737-BB172208B986}"&gt;

			&lt;Parameter cid="{6A073A1C-AD71-431C-A588-79E7200B4D3F}"&gt;

				&lt;Flatness type="Double"&gt;0.8&lt;/Flatness&gt;

			&lt;/Parameter&gt;

		&lt;/TopHat&gt;

	&lt;/Filter&gt;

&lt;/ComboFilter&gt;

&lt;/Content&gt;

&lt;Content name="Baseline Subtraction MLF Snap"&gt;

&lt;ComboFilter cid="{A72B0A1D-B2E1-4E8C-909B-0F280753FCF0}"&gt;

	&lt;Active&gt;TopHat&lt;/Active&gt;

	&lt;Filter cid="{DD2457C9-2B2F-4B9E-A115-4EE0E1593C7D}"&gt;

		&lt;Median cid="{BDA96754-CB89-9622-3EFA-2CCB77000000}"&gt;

			&lt;Parameter cid="{F139916F-6195-BC94-7DE0-494AA2000000}"&gt;

				&lt;Flatness type="Double"&gt;0.8&lt;/Flatness&gt;

				&lt;MedianLevel type="Double"&gt;0.5&lt;/MedianLevel&gt;

			&lt;/Parameter&gt;

		&lt;/Median&gt;

		&lt;TopHat cid="{1A775981-5562-48C9-9737-BB172208B986}"&gt;

			&lt;Parameter cid="{6A073A1C-AD71-431C-A588-79E7200B4D3F}"&gt;

				&lt;Flatness type="Double"&gt;0.8&lt;/Flatness&gt;

			&lt;/Parameter&gt;

		&lt;/TopHat&gt;

	&lt;/Filter&gt;

&lt;/ComboFilter&gt;

&lt;/Content&gt;

&lt;Content name="Baseline Subtraction MLF Sum"&gt;

&lt;ComboFilter cid="{A72B0A1D-B2E1-4E8C-909B-0F280753FCF0}"&gt;

	&lt;Active&gt;TopHat&lt;/Active&gt;

	&lt;Filter cid="{DD2457C9-2B2F-4B9E-A115-4EE0E1593C7D}"&gt;

		&lt;ConvexHullV3 cid="{F3B82837-D5A5-4FFF-A8EF-03664FF74F00}"&gt;

			&lt;Parameter cid="{13C3FEBB-A225-4352-A563-777159178858}"&gt;

				&lt;Flatness type="Double"&gt;0.8&lt;/Flatness&gt;

			&lt;/Parameter&gt;

		&lt;/ConvexHullV3&gt;

		&lt;Median cid="{BDA96754-CB89-9622-3EFA-2CCB77000000}"&gt;

			&lt;Parameter cid="{F139916F-6195-BC94-7DE0-494AA2000000}"&gt;

				&lt;Flatness type="Double"&gt;0.8&lt;/Flatness&gt;

				&lt;MedianLevel type="Double"&gt;0.5&lt;/MedianLevel&gt;

			&lt;/Parameter&gt;

		&lt;/Median&gt;

		&lt;TopHat cid="{1A775981-5562-48C9-9737-BB172208B986}"&gt;

			&lt;Parameter cid="{6A073A1C-AD71-431C-A588-79E7200B4D3F}"&gt;

				&lt;Flatness type="Double"&gt;0.8&lt;/Flatness&gt;

			&lt;/Parameter&gt;

		&lt;/TopHat&gt;

	&lt;/Filter&gt;

&lt;/ComboFilter&gt;

&lt;/Content&gt;

&lt;Content name="Baseline Subtraction MLF XMass"&gt;

&lt;ComboFilter cid="{A72B0A1D-B2E1-4E8C-909B-0F280753FCF0}"&gt;

	&lt;Active&gt;TopHat&lt;/Active&gt;

	&lt;Filter cid="{DD2457C9-2B2F-4B9E-A115-4EE0E1593C7D}"&gt;

		&lt;ConvexHullV3 cid="{F3B82837-D5A5-4FFF-A8EF-03664FF74F00}"&gt;

			&lt;Parameter cid="{13C3FEBB-A225-4352-A563-777159178858}"&gt;

				&lt;Flatness type="Double"&gt;0.8&lt;/Flatness&gt;

			&lt;/Parameter&gt;

		&lt;/ConvexHullV3&gt;

		&lt;Median cid="{BDA96754-CB89-9622-3EFA-2CCB77000000}"&gt;

			&lt;Parameter cid="{F139916F-6195-BC94-7DE0-494AA2000000}"&gt;

				&lt;Flatness type="Double"&gt;0.8&lt;/Flatness&gt;

				&lt;MedianLevel type="Double"&gt;0.5&lt;/MedianLevel&gt;

			&lt;/Parameter&gt;

		&lt;/Median&gt;

		&lt;TopHat cid="{1A775981-5562-48C9-9737-BB172208B986}"&gt;

			&lt;Parameter cid="{6A073A1C-AD71-431C-A588-79E7200B4D3F}"&gt;

				&lt;Flatness type="Double"&gt;0.8&lt;/Flatness&gt;

			&lt;/Parameter&gt;

		&lt;/TopHat&gt;

	&lt;/Filter&gt;

&lt;/ComboFilter&gt;

&lt;/Content&gt;

&lt;Content name="MLE Combo"&gt;

&lt;ComboFilter cid="{A72B0A1D-B2E1-4E8C-909B-0F280753FCF0}"&gt;

	&lt;Active&gt;MLE_Reference&lt;/Active&gt;

	&lt;Filter cid="{DD2457C9-2B2F-4B9E-A115-4EE0E1593C7D}"&gt;

		&lt;MLE_Reference cid="{A72B0A1D-B2E1-4E8C-909B-0F280753FCF0}"&gt;

			&lt;Active&gt;Centroid&lt;/Active&gt;

			&lt;Filter cid="{DD2457C9-2B2F-4B9E-A115-4EE0E1593C7D}"&gt;

				&lt;Centroid cid="{D24AB3CC-87C8-87B3-E356-FF2391000000}"&gt;

					&lt;Parameter cid="{397A3096-E32F-4731-99BB-4FC5C0FEE270}"&gt;

						&lt;BaselineParameter cid="{6A073A1C-AD71-431C-A588-79E7200B4D3F}"&gt;

							&lt;Flatness type="Double"&gt;0.8&lt;/Flatness&gt;

						&lt;/BaselineParameter&gt;

						&lt;CentroidPercent type="Double"&gt;80&lt;/CentroidPercent&gt;

						&lt;MaxPeakCount type="Int32"&gt;0&lt;/MaxPeakCount&gt;

						&lt;MinimumIntensity type="Double"&gt;0&lt;/MinimumIntensity&gt;

						&lt;PeakFinderAlgorithm type="String"&gt;Centroid&lt;/PeakFinderAlgorithm&gt;

						&lt;PeakWidth type="Double"&gt;0.2&lt;/PeakWidth&gt;

						&lt;RelativeThresholdBasePeak type="Double"&gt;0&lt;/RelativeThresholdBasePeak&gt;

						&lt;SignalToNoiseThreshold type="Double"&gt;0&lt;/SignalToNoiseThreshold&gt;

					&lt;/Parameter&gt;

				&lt;/Centroid&gt;

				&lt;Snap cid="{59943089-028D-8173-B87F-1043DA000000}"&gt;

					&lt;Parameter cid="{001056FE-1DC1-A063-97AA-AE498C000000}"&gt;

						&lt;BaselineParameter cid="{6A073A1C-AD71-431C-A588-79E7200B4D3F}"&gt;

							&lt;Flatness type="Double"&gt;0.8&lt;/Flatness&gt;

						&lt;/BaselineParameter&gt;

						&lt;BuildingBlockFile type="String"&gt;Averagine&lt;/BuildingBlockFile&gt;

						&lt;BuildingBlockStrings cid="{CE039962-A7A6-456B-8E0F-C36DF3F1CC94}"&gt;

							&lt;Item&gt;C 4.9384 N 1.3577 O 1.4773 S 0.0417 H 7.7583&lt;/Item&gt;

						&lt;/BuildingBlockStrings&gt;

						&lt;CentroidPercent type="Double"&gt;80&lt;/CentroidPercent&gt;

						&lt;GoodnessThreshold type="Double"&gt;1&lt;/GoodnessThreshold&gt;

						&lt;ICATPartnerThreshSN type="Double"&gt;2.5&lt;/ICATPartnerThreshSN&gt;

						&lt;MaxPeakCount type="Int32"&gt;500&lt;/MaxPeakCount&gt;

						&lt;MinimumIntensity type="Double"&gt;0&lt;/MinimumIntensity&gt;

						&lt;PeakWidth type="Double"&gt;0.75&lt;/PeakWidth&gt;

						&lt;RelativeThresholdBasePeak type="Double"&gt;0&lt;/RelativeThresholdBasePeak&gt;

						&lt;RemoveFragments type="Bool"&gt;false&lt;/RemoveFragments&gt;

						&lt;SignalToNoiseThreshold type="Double"&gt;4&lt;/SignalToNoiseThreshold&gt;

						&lt;UseICAT type="Bool"&gt;false&lt;/UseICAT&gt;

						&lt;WidthFragments type="Double"&gt;0.75&lt;/WidthFragments&gt;

					&lt;/Parameter&gt;

				&lt;/Snap&gt;

				&lt;Sum cid="{5EBB93EE-C042-B744-DF0E-327F36000000}"&gt;

					&lt;Parameter cid="{DBD7DBA7-3AAD-978D-E411-F31D78000000}"&gt;

						&lt;BaselineParameter cid="{6A073A1C-AD71-431C-A588-79E7200B4D3F}"&gt;

							&lt;Flatness type="Double"&gt;0.8&lt;/Flatness&gt;

						&lt;/BaselineParameter&gt;

						&lt;CentroidPercent type="Double"&gt;80&lt;/CentroidPercent&gt;

						&lt;MaxPeakCount type="Int32"&gt;500&lt;/MaxPeakCount&gt;

						&lt;MinimumIntensity type="Double"&gt;0&lt;/MinimumIntensity&gt;

						&lt;PeakWidth type="Double"&gt;0.2&lt;/PeakWidth&gt;

						&lt;RelativeThresholdBasePeak type="Double"&gt;0&lt;/RelativeThresholdBasePeak&gt;

						&lt;SignalToNoiseThreshold type="Double"&gt;4&lt;/SignalToNoiseThreshold&gt;

					&lt;/Parameter&gt;

				&lt;/Sum&gt;

			&lt;/Filter&gt;

		&lt;/MLE_Reference&gt;

		&lt;MLF_Reference cid="{A72B0A1D-B2E1-4E8C-909B-0F280753FCF0}"&gt;

			&lt;Active&gt;Snap&lt;/Active&gt;

			&lt;Filter cid="{DD2457C9-2B2F-4B9E-A115-4EE0E1593C7D}"&gt;

				&lt;Centroid cid="{D24AB3CC-87C8-87B3-E356-FF2391000000}"&gt;

					&lt;Parameter cid="{397A3096-E32F-4731-99BB-4FC5C0FEE270}"&gt;

						&lt;BaselineParameter cid="{6A073A1C-AD71-431C-A588-79E7200B4D3F}"&gt;

							&lt;Flatness type="Double"&gt;0.8&lt;/Flatness&gt;

						&lt;/BaselineParameter&gt;

						&lt;CentroidPercent type="Double"&gt;80&lt;/CentroidPercent&gt;

						&lt;MaxPeakCount type="Int32"&gt;500&lt;/MaxPeakCount&gt;

						&lt;MinIntensity type="Double"&gt;0&lt;/MinIntensity&gt;

						&lt;MinimumIntensity type="Double"&gt;0&lt;/MinimumIntensity&gt;

						&lt;PeakFinderAlgorithm type="String"&gt;Centroid&lt;/PeakFinderAlgorithm&gt;

						&lt;PeakWidth type="Double"&gt;0.1&lt;/PeakWidth&gt;

						&lt;RelativeThresholdBasePeak type="Double"&gt;0&lt;/RelativeThresholdBasePeak&gt;

						&lt;SignalToNoiseThreshold type="Double"&gt;4&lt;/SignalToNoiseThreshold&gt;

						&lt;UseMaxSensivityForPeakPicking type="Bool"&gt;true&lt;/UseMaxSensivityForPeakPicking&gt;

					&lt;/Parameter&gt;

				&lt;/Centroid&gt;

				&lt;Snap cid="{59943089-028D-8173-B87F-1043DA000000}"&gt;

					&lt;Parameter cid="{001056FE-1DC1-A063-97AA-AE498C000000}"&gt;

						&lt;BaselineParameter cid="{6A073A1C-AD71-431C-A588-79E7200B4D3F}"&gt;

							&lt;Flatness type="Double"&gt;0.8&lt;/Flatness&gt;

						&lt;/BaselineParameter&gt;

						&lt;BuildingBlockFile type="String"&gt;Averagine&lt;/BuildingBlockFile&gt;

						&lt;BuildingBlockStrings cid="{CE039962-A7A6-456B-8E0F-C36DF3F1CC94}"&gt;

							&lt;Item&gt;C 4.9384 N 1.3577 O 1.4773 S 0.0417 H 7.7583&lt;/Item&gt;

						&lt;/BuildingBlockStrings&gt;

						&lt;CentroidPercent type="Double"&gt;80&lt;/CentroidPercent&gt;

						&lt;GoodnessThreshold type="Double"&gt;30&lt;/GoodnessThreshold&gt;

						&lt;ICATPartnerThreshSN type="Double"&gt;2.5&lt;/ICATPartnerThreshSN&gt;

						&lt;MaxPeakCount type="Int32"&gt;100&lt;/MaxPeakCount&gt;

						&lt;MinimumIntensity type="Double"&gt;0&lt;/MinimumIntensity&gt;

						&lt;PeakWidth type="Double"&gt;0.75&lt;/PeakWidth&gt;

						&lt;RelativeThresholdBasePeak type="Double"&gt;0&lt;/RelativeThresholdBasePeak&gt;

						&lt;RemoveFragments type="Bool"&gt;false&lt;/RemoveFragments&gt;

						&lt;SignalToNoiseThreshold type="Double"&gt;6&lt;/SignalToNoiseThreshold&gt;

						&lt;UseICAT type="Bool"&gt;false&lt;/UseICAT&gt;

						&lt;UseMaxSensivityForPeakPicking type="Bool"&gt;true&lt;/UseMaxSensivityForPeakPicking&gt;

						&lt;WidthFragments type="Double"&gt;0.75&lt;/WidthFragments&gt;

					&lt;/Parameter&gt;

				&lt;/Snap&gt;

				&lt;Sum cid="{5EBB93EE-C042-B744-DF0E-327F36000000}"&gt;

					&lt;Parameter cid="{DBD7DBA7-3AAD-978D-E411-F31D78000000}"&gt;

						&lt;BaselineParameter cid="{6A073A1C-AD71-431C-A588-79E7200B4D3F}"&gt;

							&lt;Flatness type="Double"&gt;0.8&lt;/Flatness&gt;

						&lt;/BaselineParameter&gt;

						&lt;CentroidPercent type="Double"&gt;80&lt;/CentroidPercent&gt;

						&lt;MaxPeakCount type="Int32"&gt;500&lt;/MaxPeakCount&gt;

						&lt;MinimumIntensity type="Double"&gt;0&lt;/MinimumIntensity&gt;

						&lt;PeakWidth type="Double"&gt;0.1&lt;/PeakWidth&gt;

						&lt;RelativeThresholdBasePeak type="Double"&gt;0&lt;/RelativeThresholdBasePeak&gt;

						&lt;SignalToNoiseThreshold type="Double"&gt;4&lt;/SignalToNoiseThreshold&gt;

						&lt;UseMaxSensivityForPeakPicking type="Bool"&gt;true&lt;/UseMaxSensivityForPeakPicking&gt;

					&lt;/Parameter&gt;

				&lt;/Sum&gt;

			&lt;/Filter&gt;

		&lt;/MLF_Reference&gt;

	&lt;/Filter&gt;

&lt;/ComboFilter&gt;

&lt;/Content&gt;

&lt;Content name="Mass List Edit"&gt;

&lt;ComboFilter cid="{A72B0A1D-B2E1-4E8C-909B-0F280753FCF0}"&gt;

	&lt;Active&gt;Centroid&lt;/Active&gt;

	&lt;Filter cid="{DD2457C9-2B2F-4B9E-A115-4EE0E1593C7D}"&gt;

		&lt;Centroid cid="{D24AB3CC-87C8-87B3-E356-FF2391000000}"&gt;

			&lt;Parameter cid="{397A3096-E32F-4731-99BB-4FC5C0FEE270}"&gt;

				&lt;BaselineParameter cid="{6A073A1C-AD71-431C-A588-79E7200B4D3F}"&gt;

					&lt;Flatness type="Double"&gt;0.8&lt;/Flatness&gt;

				&lt;/BaselineParameter&gt;

				&lt;CentroidPercent type="Double"&gt;80&lt;/CentroidPercent&gt;

				&lt;MaxPeakCount type="Int32"&gt;0&lt;/MaxPeakCount&gt;

				&lt;MinimumIntensity type="Double"&gt;0&lt;/MinimumIntensity&gt;

				&lt;PeakFinderAlgorithm type="String"&gt;Centroid&lt;/PeakFinderAlgorithm&gt;

				&lt;PeakWidth type="Double"&gt;0.2&lt;/PeakWidth&gt;

				&lt;RelativeThresholdBasePeak type="Double"&gt;0&lt;/RelativeThresholdBasePeak&gt;

				&lt;SignalToNoiseThreshold type="Double"&gt;0&lt;/SignalToNoiseThreshold&gt;

			&lt;/Parameter&gt;

		&lt;/Centroid&gt;

		&lt;Snap cid="{59943089-028D-8173-B87F-1043DA000000}"&gt;

			&lt;Parameter cid="{001056FE-1DC1-A063-97AA-AE498C000000}"&gt;

				&lt;BaselineParameter cid="{6A073A1C-AD71-431C-A588-79E7200B4D3F}"&gt;

					&lt;Flatness type="Double"&gt;0.8&lt;/Flatness&gt;

				&lt;/BaselineParameter&gt;

				&lt;BuildingBlockFile type="String"&gt;Averagine&lt;/BuildingBlockFile&gt;

				&lt;BuildingBlockStrings cid="{CE039962-A7A6-456B-8E0F-C36DF3F1CC94}"&gt;

					&lt;Item&gt;C 4.9384 N 1.3577 O 1.4773 S 0.0417 H 7.7583&lt;/Item&gt;

				&lt;/BuildingBlockStrings&gt;

				&lt;CentroidPercent type="Double"&gt;80&lt;/CentroidPercent&gt;

				&lt;GoodnessThreshold type="Double"&gt;1&lt;/GoodnessThreshold&gt;

				&lt;ICATPartnerThreshSN type="Double"&gt;2.5&lt;/ICATPartnerThreshSN&gt;

				&lt;MaxPeakCount type="Int32"&gt;500&lt;/MaxPeakCount&gt;

				&lt;MinimumIntensity type="Double"&gt;0&lt;/MinimumIntensity&gt;

				&lt;PeakWidth type="Double"&gt;0.75&lt;/PeakWidth&gt;

				&lt;RelativeThresholdBasePeak type="Double"&gt;0&lt;/RelativeThresholdBasePeak&gt;

				&lt;RemoveFragments type="Bool"&gt;false&lt;/RemoveFragments&gt;

				&lt;SignalToNoiseThreshold type="Double"&gt;4&lt;/SignalToNoiseThreshold&gt;

				&lt;UseICAT type="Bool"&gt;false&lt;/UseICAT&gt;

				&lt;WidthFragments type="Double"&gt;0.75&lt;/WidthFragments&gt;

			&lt;/Parameter&gt;

		&lt;/Snap&gt;

		&lt;Sum cid="{5EBB93EE-C042-B744-DF0E-327F36000000}"&gt;

			&lt;Parameter cid="{DBD7DBA7-3AAD-978D-E411-F31D78000000}"&gt;

				&lt;BaselineParameter cid="{6A073A1C-AD71-431C-A588-79E7200B4D3F}"&gt;

					&lt;Flatness type="Double"&gt;0.8&lt;/Flatness&gt;

				&lt;/BaselineParameter&gt;

				&lt;CentroidPercent type="Double"&gt;80&lt;/CentroidPercent&gt;

				&lt;MaxPeakCount type="Int32"&gt;500&lt;/MaxPeakCount&gt;

				&lt;MinimumIntensity type="Double"&gt;0&lt;/MinimumIntensity&gt;

				&lt;PeakWidth type="Double"&gt;0.2&lt;/PeakWidth&gt;

				&lt;RelativeThresholdBasePeak type="Double"&gt;0&lt;/RelativeThresholdBasePeak&gt;

				&lt;SignalToNoiseThreshold type="Double"&gt;4&lt;/SignalToNoiseThreshold&gt;

			&lt;/Parameter&gt;

		&lt;/Sum&gt;

	&lt;/Filter&gt;

&lt;/ComboFilter&gt;

&lt;/Content&gt;

&lt;Content name="Mass List Find"&gt;

&lt;ComboFilter cid="{A72B0A1D-B2E1-4E8C-909B-0F280753FCF0}"&gt;

	&lt;Active&gt;Snap&lt;/Active&gt;

	&lt;Filter cid="{DD2457C9-2B2F-4B9E-A115-4EE0E1593C7D}"&gt;

		&lt;Centroid cid="{D24AB3CC-87C8-87B3-E356-FF2391000000}"&gt;

			&lt;Parameter cid="{397A3096-E32F-4731-99BB-4FC5C0FEE270}"&gt;

				&lt;BaselineParameter cid="{6A073A1C-AD71-431C-A588-79E7200B4D3F}"&gt;

					&lt;Flatness type="Double"&gt;0.8&lt;/Flatness&gt;

				&lt;/BaselineParameter&gt;

				&lt;CentroidPercent type="Double"&gt;80&lt;/CentroidPercent&gt;

				&lt;MaxPeakCount type="Int32"&gt;500&lt;/MaxPeakCount&gt;

				&lt;MinIntensity type="Double"&gt;0&lt;/MinIntensity&gt;

				&lt;MinimumIntensity type="Double"&gt;0&lt;/MinimumIntensity&gt;

				&lt;PeakFinderAlgorithm type="String"&gt;Centroid&lt;/PeakFinderAlgorithm&gt;

				&lt;PeakWidth type="Double"&gt;0.1&lt;/PeakWidth&gt;

				&lt;RelativeThresholdBasePeak type="Double"&gt;0&lt;/RelativeThresholdBasePeak&gt;

				&lt;SignalToNoiseThreshold type="Double"&gt;4&lt;/SignalToNoiseThreshold&gt;

				&lt;UseMaxSensivityForPeakPicking type="Bool"&gt;true&lt;/UseMaxSensivityForPeakPicking&gt;

			&lt;/Parameter&gt;

		&lt;/Centroid&gt;

		&lt;Snap cid="{59943089-028D-8173-B87F-1043DA000000}"&gt;

			&lt;Parameter cid="{001056FE-1DC1-A063-97AA-AE498C000000}"&gt;

				&lt;BaselineParameter cid="{6A073A1C-AD71-431C-A588-79E7200B4D3F}"&gt;

					&lt;Flatness type="Double"&gt;0.8&lt;/Flatness&gt;

				&lt;/BaselineParameter&gt;

				&lt;BuildingBlockFile type="String"&gt;Averagine&lt;/BuildingBlockFile&gt;

				&lt;BuildingBlockStrings cid="{CE039962-A7A6-456B-8E0F-C36DF3F1CC94}"&gt;

					&lt;Item&gt;C 4.9384 N 1.3577 O 1.4773 S 0.0417 H 7.7583&lt;/Item&gt;

				&lt;/BuildingBlockStrings&gt;

				&lt;CentroidPercent type="Double"&gt;80&lt;/CentroidPercent&gt;

				&lt;GoodnessThreshold type="Double"&gt;30&lt;/GoodnessThreshold&gt;

				&lt;ICATPartnerThreshSN type="Double"&gt;2.5&lt;/ICATPartnerThreshSN&gt;

				&lt;MaxPeakCount type="Int32"&gt;100&lt;/MaxPeakCount&gt;

				&lt;MinimumIntensity type="Double"&gt;0&lt;/MinimumIntensity&gt;

				&lt;PeakWidth type="Double"&gt;0.75&lt;/PeakWidth&gt;

				&lt;RelativeThresholdBasePeak type="Double"&gt;0&lt;/RelativeThresholdBasePeak&gt;

				&lt;RemoveFragments type="Bool"&gt;false&lt;/RemoveFragments&gt;

				&lt;SignalToNoiseThreshold type="Double"&gt;6&lt;/SignalToNoiseThreshold&gt;

				&lt;UseICAT type="Bool"&gt;false&lt;/UseICAT&gt;

				&lt;UseMaxSensivityForPeakPicking type="Bool"&gt;true&lt;/UseMaxSensivityForPeakPicking&gt;

				&lt;WidthFragments type="Double"&gt;0.75&lt;/WidthFragments&gt;

			&lt;/Parameter&gt;

		&lt;/Snap&gt;

		&lt;Sum cid="{5EBB93EE-C042-B744-DF0E-327F36000000}"&gt;

			&lt;Parameter cid="{DBD7DBA7-3AAD-978D-E411-F31D78000000}"&gt;

				&lt;BaselineParameter cid="{6A073A1C-AD71-431C-A588-79E7200B4D3F}"&gt;

					&lt;Flatness type="Double"&gt;0.8&lt;/Flatness&gt;

				&lt;/BaselineParameter&gt;

				&lt;CentroidPercent type="Double"&gt;80&lt;/CentroidPercent&gt;

				&lt;MaxPeakCount type="Int32"&gt;500&lt;/MaxPeakCount&gt;

				&lt;MinimumIntensity type="Double"&gt;0&lt;/MinimumIntensity&gt;

				&lt;PeakWidth type="Double"&gt;0.1&lt;/PeakWidth&gt;

				&lt;RelativeThresholdBasePeak type="Double"&gt;0&lt;/RelativeThresholdBasePeak&gt;

				&lt;SignalToNoiseThreshold type="Double"&gt;4&lt;/SignalToNoiseThreshold&gt;

				&lt;UseMaxSensivityForPeakPicking type="Bool"&gt;true&lt;/UseMaxSensivityForPeakPicking&gt;

			&lt;/Parameter&gt;

		&lt;/Sum&gt;

	&lt;/Filter&gt;

&lt;/ComboFilter&gt;

&lt;/Content&gt;

&lt;Content name="SmoothSelection A"&gt;

&lt;ComboFilter cid="{A72B0A1D-B2E1-4E8C-909B-0F280753FCF0}"&gt;

	&lt;Active/&gt;

	&lt;Filter cid="{DD2457C9-2B2F-4B9E-A115-4EE0E1593C7D}"&gt;

		&lt;ChemicalNoiseV2 cid="{0AA9C970-E0D3-BE7F-672D-102105000000}"&gt;

			&lt;Parameter cid="{6AC46B3D-C93B-B3EB-2856-E19F25000000}"/&gt;

		&lt;/ChemicalNoiseV2&gt;

		&lt;ChemicalNoiseV3 cid="{C2EE7E16-B73E-BD2F-1B51-FE1BD4000000}"&gt;

			&lt;Parameter cid="{ED4CFCB5-9380-9FC8-BA7E-01A7D1000000}"/&gt;

		&lt;/ChemicalNoiseV3&gt;

	&lt;/Filter&gt;

&lt;/ComboFilter&gt;

&lt;/Content&gt;

&lt;Content name="Smoothing"&gt;

&lt;ComboFilter cid="{A72B0A1D-B2E1-4E8C-909B-0F280753FCF0}"&gt;

	&lt;Active&gt;SavitzkyGolay&lt;/Active&gt;

	&lt;Filter cid="{DD2457C9-2B2F-4B9E-A115-4EE0E1593C7D}"&gt;

		&lt;ChemicalNoise cid="{0AA9C970-E0D3-BE7F-672D-102105000000}"&gt;

			&lt;Parameter cid="{6AC46B3D-C93B-B3EB-2856-E19F25000000}"&gt;

				&lt;Cycles type="UInt32"&gt;1&lt;/Cycles&gt;

				&lt;Width type="Double"&gt;0.2&lt;/Width&gt;

			&lt;/Parameter&gt;

		&lt;/ChemicalNoise&gt;

		&lt;Gauss cid="{C8C23A9D-EA45-AC38-5D2C-5BF71D000000}"&gt;

			&lt;Parameter cid="{692B76C2-254A-928F-9E40-7F9E1A000000}"&gt;

				&lt;Cycles type="UInt32"&gt;1&lt;/Cycles&gt;

				&lt;Width type="Double"&gt;0.2&lt;/Width&gt;

			&lt;/Parameter&gt;

		&lt;/Gauss&gt;

		&lt;SavitzkyGolay cid="{1954921C-4193-87CB-1F9C-CD5219000000}"&gt;

			&lt;Parameter cid="{4D95F395-2FAE-8F3F-3C94-8B9171000000}"&gt;

				&lt;Cycles type="UInt32"&gt;1&lt;/Cycles&gt;

				&lt;Width type="Double"&gt;0.2&lt;/Width&gt;

			&lt;/Parameter&gt;

		&lt;/SavitzkyGolay&gt;

	&lt;/Filter&gt;

&lt;/ComboFilter&gt;

&lt;/Content&gt;

&lt;/FilterContainer&gt;

</PrpMethodXML>

		</PrpMethod>

		<MassListLayoutParameter>

			<LayoutParameter>

				<ColumnLayout ColumnID="6" ColumnWidth="80"/>

				<ColumnLayout2 ColumnID="mass" ColumnShortDesc="m/z" ColumnLongDesc="m/z" ColumnWidth="80"/>

				<ColumnLayout ColumnID="9" ColumnWidth="80"/>

				<ColumnLayout2 ColumnID="s2n" ColumnShortDesc="S/N" ColumnLongDesc="Signal to Noise" ColumnWidth="80"/>

				<ColumnLayout ColumnID="5" ColumnWidth="80"/>

				<ColumnLayout2 ColumnID="goodn" ColumnShortDesc="Quality Fac." ColumnLongDesc="Quality Factor" ColumnWidth="80"/>

				<ColumnLayout ColumnID="8" ColumnWidth="80"/>

				<ColumnLayout2 ColumnID="reso" ColumnShortDesc="Res." ColumnLongDesc="Resolution" ColumnWidth="80"/>

				<ColumnLayout ColumnID="1" ColumnWidth="80"/>

				<ColumnLayout2 ColumnID="absi" ColumnShortDesc="Intens." ColumnLongDesc="Intensity" ColumnWidth="80"/>

				<ColumnLayout ColumnID="2" ColumnWidth="80"/>

				<ColumnLayout2 ColumnID="area" ColumnShortDesc="Area" ColumnLongDesc="Area" ColumnWidth="80"/>

			</LayoutParameter>

		</MassListLayoutParameter>

		<SmartFormulaResultListLayoutParameter>

			<LayoutParameter>

				<ColumnLayout ColumnID="9" ColumnWidth="200"/>

				<ColumnLayout2 ColumnID="formula" ColumnShortDesc="Formula" ColumnLongDesc="Sum Formula" ColumnWidth="200"/>

				<ColumnLayout ColumnID="10" ColumnWidth="80"/>

				<ColumnLayout2 ColumnID="mass" ColumnShortDesc="m/z" ColumnLongDesc="m/z" ColumnWidth="80"/>

				<ColumnLayout ColumnID="5" ColumnWidth="80"/>

				<ColumnLayout2 ColumnID="err" ColumnShortDesc="err [ppm]" ColumnLongDesc="Error [ppm]" ColumnWidth="80"/>

				<ColumnLayout ColumnID="19" ColumnWidth="80"/>

				<ColumnLayout2 ColumnID="sigmaIntensity" ColumnShortDesc="mSigma" ColumnLongDesc="mSigma" ColumnWidth="80"/>

				<ColumnLayout ColumnID="4" ColumnWidth="80"/>

				<ColumnLayout2 ColumnID="dbe" ColumnShortDesc="rdb" ColumnLongDesc="Rings and Double Bonds" ColumnWidth="80"/>

				<ColumnLayout ColumnID="1" ColumnWidth="80"/>

				<ColumnLayout2 ColumnID="NRule" ColumnShortDesc="N-Rule" ColumnLongDesc="Nitrogen Rule" ColumnWidth="80"/>

				<ColumnLayout ColumnID="8" ColumnWidth="80"/>

				<ColumnLayout2 ColumnID="even" ColumnShortDesc="e�Conf" ColumnLongDesc="Electron Configuration" ColumnWidth="80"/>

			</LayoutParameter>

		</SmartFormulaResultListLayoutParameter>

		<MSRecalibrationParameter>

			<CalibrationStrategy>1</CalibrationStrategy>

			<PeakAssignmentToleranceSourceManual>2</PeakAssignmentToleranceSourceManual>

			<PeakAssignmentToleranceSourceStatisticalPeptide>2</PeakAssignmentToleranceSourceStatisticalPeptide>

			<SelectedMassControlListNameManual>PeptideCalibStandard mono</SelectedMassControlListNameManual>

			<SelectedMassControlListNameSmart/>

			<CalibrationMode>CalibModeTof2CubicC1Enh</CalibrationMode>

			<PeakAssignmentToleranceUserDefinedPPM>500</PeakAssignmentToleranceUserDefinedPPM>

			<PeakAssignmentToleranceUserDefinedStatisticalPPM>500</PeakAssignmentToleranceUserDefinedStatisticalPPM>

			<ZoomRange>0</ZoomRange>

			<ZoomRangeUnitPercent>true</ZoomRangeUnitPercent>

		</MSRecalibrationParameter>

	</MethodParameter>

	<script language="SaxBasic">

		<![CDATA[Sub Main


End Sub]]>

	</script>

</method>
